# Supplementary material for: Action Recognition in Basketball with Inertial Measurement Unit-Supported Vest
Source: Sensors (Basel). 2025 Jan 19;25(2):563. doi: 10.3390/s25020563 (PMC11769260; doi:10.3390/s25020563)
Supplement: Supplementary file 1 [file sensors-25-00563-s001.zip]

Archive with 1 entries (1 files):
- sensors-3376704-supplementary.xlsx
