# Supplementary material for: Action Recognition in Basketball with Inertial Measurement Unit-Supported Vest
Source: Sensors (Basel). 2025 Jan 19;25(2):563. doi: 10.3390/s25020563 (PMC11769260; doi:10.3390/s25020563)
Supplement: Supplementary file 1 [file sensors-25-00563-s001.zip › sensors-3376704-supplementary.xlsx]

## Sheet: Sayfa1
gyro_x_min	gyro_x_max	gyro_x_ptp	gyro_x_SSI	gyro_x_rms	gyro_x_abs_diffs_signal	gyro_x_mav	gyro_x_skewness	gyro_x_kurtosis	gyro_y_min	gyro_y_max	gyro_y_ptp	gyro_y_SSI	gyro_y_rms	gyro_y_abs_diffs_signal	gyro_y_mav	gyro_y_skewness	gyro_y_kurtosis	gyro_z_min	gyro_z_max	gyro_z_ptp	gyro_z_SSI	gyro_z_rms	gyro_z_abs_diffs_signal	gyro_z_mav	gyro_z_skewness	gyro_z_kurtosis	acc_x_min	acc_x_max	acc_x_ptp	acc_x_SSI	acc_x_rms	acc_x_abs_diffs_signal	acc_x_mav	acc_x_skewness	acc_x_kurtosis	acc_y_min	acc_y_max	acc_y_ptp	acc_y_SSI	acc_y_rms	acc_y_abs_diffs_signal	acc_y_mav	acc_y_skewness	acc_y_kurtosis	acc_z_min	acc_z_max	acc_z_ptp	acc_z_SSI	acc_z_rms
-1.75	56.105	57.855	42298.6	13.0075	209.186	6.0438	2.5054	6.2169	-13.8775	34.3	48.1775	23358.2	9.66607	294.735	4.5367	2.07475	3.46258	-40.6175	1.26	41.8775	68946.2	16.6068	126.123	8.9965	-1.12235	-0.545977	-0.554185	0.648918	1.2031	83.6487	0.578442	2.38845	0.561643	-1.01266	-0.923475	-0.954528	-0.62098	0.333548	109.039	0.660421	1.42087	0.659012	-4.30796	21.813	0.425963	0.805383	0.37942	66.2673	0.514849
-1.75	16.4325	18.1825	1994.56	2.82457	72.0388	1.06299	4.91785	23.7742	-1.9425	21.42	23.3625	3135.26	3.54133	120.312	1.20085	5.18193	26.104	-32.6987	1.26	33.9587	7608.38	5.51666	52.5525	1.40462	-5.2952	26.1944	-0.259311	0.648918	0.908229	100.659	0.634537	1.34481	0.630734	-5.31607	26.2726	-0.742614	-0.635254	0.10736	104.539	0.64665	0.460306	0.646548	-5.77264	37.1839	0.425963	0.755058	0.329095	50.1364	0.447823
-0.805	2.03	2.835	133.061	0.72955	52.7625	0.610155	-0.0134716	-0.0698334	-1.645	1.5225	3.1675	109.715	0.662466	93.8438	0.53459	0.270795	-0.0963159	-0.39375	1.0325	1.42625	58.9546	0.485611	19.2062	0.402675	0.113373	-0.697851	0.625189	0.648247	0.023058	103.165	0.642387	0.418765	0.642379	-0.945729	2.24336	-0.651358	-0.637511	0.013847	104.195	0.645586	0.360205	0.645582	0.0347751	0.169035	0.425963	0.443958	0.017995	47.193	0.434479
-0.805	2.03	2.835	181.745	0.852632	55.545	0.73304	-0.154779	-0.141812	-2.17	1.5225	3.6925	127.49	0.714116	94.4038	0.575155	0.128014	0.0520636	-0.46375	0.9975	1.46125	46.6629	0.432032	18.3663	0.35427	0.0985843	-0.819044	0.631716	0.655811	0.024095	103.018	0.641928	0.428098	0.641919	-0.221303	0.749036	-0.651358	-0.639097	0.012261	104.178	0.645534	0.347456	0.645529	0.0895694	-0.0659118	0.427183	0.446703	0.01952	47.419	0.435518
-0.805	2.03	2.835	159.046	0.79761	59.1675	0.667835	0.0119459	-0.242255	-2.485	1.5225	4.0075	140.976	0.750936	94.6838	0.585165	-0.220489	0.480285	-0.46375	1.04125	1.505	37.0454	0.384944	18.2875	0.32564	-0.110001	-0.339229	0.631716	0.655811	0.024095	102.831	0.641344	0.466955	0.641335	0.294801	1.38373	-0.651358	-0.638548	0.01281	104.099	0.645287	0.367586	0.645283	0.0730285	0.00548819	0.42761	0.446703	0.019093	47.6888	0.436755
-0.8575	2.03	2.8875	167.036	0.8174	62.9387	0.681135	0.0659024	-0.27506	-2.485	1.54	4.025	154.482	0.786083	104.711	0.61572	-0.19645	0.189364	-0.46375	2.21375	2.6775	42.2323	0.41101	23.59	0.333515	0.692154	3.6834	0.631716	0.655811	0.024095	102.638	0.640743	0.478118	0.640734	0.575624	2.11361	-0.651907	-0.638548	0.013359	104.058	0.645162	0.362767	0.645157	-0.00549134	0.143113	0.421632	0.447984	0.026352	47.9474	0.437938
-1.365	1.8025	3.1675	161.228	0.803065	64.7062	0.657755	-0.178408	-0.241047	-2.485	1.82	4.305	163.339	0.808303	100.608	0.63133	-0.10906	0.39893	-2.24	2.21375	4.45375	41.9099	0.409438	28.3412	0.31101	-0.394499	9.50487	0.630496	0.655811	0.025315	102.391	0.639972	0.463722	0.639962	0.390348	1.98442	-0.651907	-0.638548	0.013359	104.051	0.64514	0.372893	0.645135	-0.0770091	-0.328623	0.421632	0.449753	0.028121	48.2398	0.439271
-1.365	1.8025	3.1675	126.39	0.711026	66.185	0.56994	-0.00790004	-0.149556	-2.485	1.82	4.305	154.955	0.787288	99.855	0.60046	-0.273248	0.531266	-2.24	2.21375	4.45375	53.2861	0.461676	34.3438	0.33502	0.0172804	13.0915	0.630496	0.655628	0.025132	102.099	0.639059	0.412848	0.63905	0.327966	2.21807	-0.651907	-0.638548	0.013359	104.268	0.64581	0.392901	0.645804	0.0846755	-0.460842	0.421632	0.449753	0.028121	48.2813	0.43946
-1.365	2.23125	3.59625	144.944	0.761429	69.51	0.60613	0.0719475	-0.225372	-2.33625	1.82	4.15625	132.46	0.727902	98.0875	0.565915	-0.164276	0.341606	-2.24	2.21375	4.45375	45.9024	0.428497	33.7313	0.29911	0.271039	9.83464	0.630496	0.647637	0.017141	101.981	0.63869	0.378505	0.638683	-0.085269	0.0106609	-0.65209	-0.639585	0.012505	104.328	0.645997	0.380518	0.645991	-0.0589569	-0.66016	0.421632	0.449753	0.028121	48.3181	0.439628
-1.365	2.23125	3.59625	142.094	0.753907	67.0162	0.593285	0.137789	-0.269502	-2.33625	1.86375	4.2	138.293	0.743755	84.7175	0.58352	0.190664	0.524772	-2.24	2.21375	4.45375	42.7201	0.413377	28.9363	0.310485	-0.403891	8.19061	0.630496	0.645624	0.015128	101.822	0.638191	0.352641	0.638185	-0.0751555	0.0705667	-0.65209	-0.639646	0.012444	104.478	0.64646	0.392169	0.646454	0.203985	-0.735969	0.424621	0.449753	0.025132	48.3291	0.439678
-1.0675	2.23125	3.29875	124.782	0.706489	64.3475	0.55839	0.27325	0.00354281	-2.33625	1.86375	4.2	162.05	0.805108	75.5825	0.64911	0.2542	0.276979	-0.69125	2.21375	2.905	34.8039	0.373116	23.9575	0.293895	0.682531	4.62595	0.63257	0.64782	0.01525	102.02	0.638812	0.344894	0.638806	0.497039	0.639718	-0.65209	-0.639646	0.012444	104.545	0.64667	0.362828	0.646665	0.29826	-0.371218	0.424621	0.449021	0.0244	48.043	0.438374
-1.0675	2.23125	3.29875	120.056	0.692983	63.0613	0.55293	0.194667	-0.0249768	-1.84625	1.86375	3.71	149.003	0.772018	77.42	0.633465	0.487068	0.333037	-0.69125	2.2225	2.91375	31.4978	0.354952	22.6537	0.29036	0.588052	4.69504	0.633119	0.654469	0.02135	102.33	0.639782	0.388448	0.639775	0.701364	1.5698	-0.65209	-0.639646	0.012444	104.49	0.646499	0.368867	0.646495	0.117921	-0.351153	0.424621	0.450912	0.026291	47.8464	0.437477
-1.0675	1.84625	2.91375	124.057	0.704434	60.1737	0.568995	0.0283646	-0.311834	-1.8725	1.86375	3.73625	172.434	0.830503	81.7338	0.692335	0.673397	0.856217	-0.69125	2.2225	2.91375	30.5888	0.349793	23.0212	0.281715	0.631768	6.47818	0.633363	0.654469	0.021106	102.422	0.640068	0.381799	0.640061	0.646696	1.34957	-0.65148	-0.639646	0.011834	104.483	0.646477	0.362523	0.646473	0.143123	-0.381516	0.421632	0.452742	0.03111	47.7361	0.436972
-1.74125	1.84625	3.5875	114.346	0.676302	62.7725	0.538755	-0.180373	0.227249	-1.98625	1.7675	3.75375	173.348	0.832703	88.8912	0.684985	0.382986	0.244119	-0.60375	2.2225	2.82625	29.0586	0.340932	22.6975	0.267085	0.913566	7.12444	0.634095	0.654469	0.020374	102.822	0.641317	0.385459	0.641309	0.448574	0.613211	-0.652822	-0.638365	0.014457	104.403	0.64623	0.358253	0.646226	0.0550158	0.0738051	0.421632	0.452742	0.03111	47.399	0.435426
-1.74125	2.695	4.43625	201.779	0.898397	70.2975	0.68999	0.330281	0.275014	-2.695	1.89	4.585	194.424	0.881871	109.191	0.692055	0.11991	0.391728	-1.295	2.2225	3.5175	44.173	0.420348	24.3337	0.30555	-0.361117	3.55857	0.630984	0.654469	0.023485	102.836	0.641362	0.426939	0.641353	-0.0562168	1.22495	-0.654103	-0.638365	0.015738	104.473	0.646445	0.402722	0.646439	-0.200348	-0.0470804	0.421632	0.452742	0.03111	47.2513	0.434747
-1.74125	2.975	4.71625	238.644	0.977023	73.7188	0.75887	0.289351	0.012053	-2.695	1.89	4.585	262.597	1.02488	109.725	0.81823	0.152626	0.0418922	-1.295	1.0325	2.3275	47.4557	0.435687	20.44	0.33047	-1.01974	1.73431	0.630984	0.654896	0.023912	103.207	0.642517	0.436882	0.642504	0.0183252	0.248198	-0.654103	-0.634034	0.020069	104.13	0.645384	0.41907	0.645372	0.546803	0.280926	0.421632	0.452742	0.03111	47.2644	0.434808
-1.74125	3.17625	4.9175	261.384	1.02251	75.6088	0.782775	0.425261	0.200977	-2.695	1.89	4.585	242.329	0.984539	111.571	0.77035	0.00704526	0.132694	-1.295	1.0325	2.3275	58.156	0.482311	20.0813	0.38899	-0.825726	0.696566	0.630984	0.654896	0.023912	103.745	0.644189	0.444446	0.644176	-0.383832	0.426944	-0.654835	-0.634034	0.020801	103.881	0.644612	0.42761	0.644599	0.169659	-0.123013	0.421632	0.449204	0.027572	47.0097	0.433635
-0.97125	3.17625	4.1475	288.195	1.07368	71.575	0.84644	0.436227	-0.115575	-2.695	1.89	4.585	221.373	0.941005	102.646	0.722155	-0.0709191	0.404381	-1.295	1.0325	2.3275	57.4161	0.479233	19.5212	0.388325	-0.719194	0.510364	0.630984	0.65575	0.024766	103.897	0.64466	0.496174	0.644648	-0.518271	0.967446	-0.654835	-0.634034	0.020801	103.679	0.643984	0.414556	0.643971	-0.122763	-0.156466	0.424255	0.449204	0.024949	47.1456	0.434261
-0.97125	3.17625	4.1475	324.663	1.13958	65.1437	0.897925	0.393982	-0.304813	-2.52875	1.3475	3.87625	165.343	0.813248	88.0075	0.619535	-0.484546	0.25003	-0.51625	1.0325	1.54875	42.5685	0.412643	17.7188	0.346185	-0.160422	-0.432582	0.638609	0.65575	0.017141	104.228	0.645688	0.457927	0.645681	0.337532	0.444177	-0.654835	-0.634034	0.020801	103.029	0.641964	0.389363	0.641955	0.0502652	0.0401383	0.424865	0.447984	0.023119	47.4782	0.43579
-3.19375	3.17625	6.37	371.423	1.21889	64.96	0.95795	-0.48263	0.462771	-3.045	1.3475	4.3925	158.769	0.796916	93.52	0.601895	-0.56134	0.549812	-1.05	0.875	1.925	39.0782	0.395364	18.2087	0.336875	-0.503304	-0.142038	0.638426	0.65575	0.017324	104.073	0.645208	0.420656	0.645202	0.218137	0.306258	-0.654835	-0.633119	0.021716	102.894	0.641541	0.358314	0.641532	0.135403	0.367168	0.424865	0.451034	0.026169	47.6876	0.43675
-3.19375	2.8875	6.08125	337.496	1.16189	60.55	0.90825	-0.476281	0.391724	-3.045	1.4	4.445	188.223	0.867694	84.8225	0.67326	-0.311397	-0.0439474	-1.05	1.015	2.065	38.5901	0.392887	18.0337	0.32536	-0.594595	0.659559	0.638426	0.65575	0.017324	104.089	0.645255	0.413153	0.645248	0.427868	0.0673327	-0.654835	-0.633119	0.021716	102.945	0.641701	0.339404	0.641692	0.194701	0.312902	0.423767	0.451034	0.027267	47.5961	0.436331
-3.19375	2.8875	6.08125	369.745	1.21613	62.2563	0.97664	-0.581322	0.29698	-3.045	1.4	4.445	202.572	0.900159	88.9525	0.70728	-0.216568	-0.280822	-1.05	1.1725	2.2225	70.4404	0.530812	19.1625	0.44478	-0.548868	0.483726	0.637511	0.653554	0.016043	104.094	0.645273	0.384971	0.645265	0.133701	-0.456769	-0.650199	-0.633119	0.01708	103.098	0.642178	0.329278	0.642168	0.434189	-0.38218	0.423767	0.451034	0.027267	47.3664	0.435277
-3.19375	2.6075	5.80125	368.128	1.21347	60.2437	0.979055	-0.618719	0.2908	-3.045	1.4	4.445	190.301	0.872469	87.2288	0.675535	-0.269722	-0.00215737	-1.05	1.1725	2.2225	67.4467	0.51941	19.1013	0.419965	-0.248627	-0.147326	0.637511	0.653554	0.016043	103.96	0.644858	0.397598	0.644849	0.334306	-0.586107	-0.651541	-0.633119	0.018422	103.505	0.643445	0.320799	0.643435	0.567043	0.247037	0.423767	0.451034	0.027267	47.0619	0.433875
-1.81125	2.6075	4.41875	311.455	1.11616	57.2425	0.93058	-0.129666	-0.717808	-1.9075	1.4	3.3075	151.265	0.777856	76.335	0.63322	0.181844	-0.48532	-0.35	1.1725	1.5225	58.4392	0.483484	17.64	0.376985	0.393621	-0.964379	0.637511	0.653554	0.016043	104.116	0.645342	0.390339	0.645333	0.221181	-0.51783	-0.651541	-0.638365	0.013176	103.812	0.644397	0.305549	0.644392	-0.0975884	-0.133798	0.423767	0.442555	0.018788	46.6182	0.431825
-1.81125	2.6075	4.41875	308.537	1.11092	57.855	0.92155	-0.0431109	-0.788009	-1.68875	2.23125	3.92	120.305	0.6937	83.6587	0.556395	0.434522	0.985877	-0.53375	1.1725	1.70625	47.5276	0.436017	17.0538	0.320775	0.856902	-0.386562	0.637511	0.652334	0.014823	104.1	0.64529	0.382287	0.645283	-0.0603691	-0.450222	-0.651541	-0.638975	0.012566	103.988	0.644943	0.313296	0.644939	-0.073364	-0.357727	0.419009	0.442555	0.023546	46.425	0.430929
-1.81125	2.6075	4.41875	260.673	1.02112	53.9787	0.809655	0.270231	-0.50012	-1.68875	2.23125	3.92	119.573	0.691586	79.4412	0.56553	0.400695	0.738862	-0.53375	0.7875	1.32125	20.1833	0.284136	15.4525	0.227815	0.792413	-0.0782972	0.638914	0.65514	0.016226	104.543	0.646662	0.365939	0.646652	0.25934	-0.538629	-0.651846	-0.638975	0.012871	104.131	0.645386	0.311771	0.645381	-0.000813852	-0.320148	0.412787	0.442555	0.029768	45.8548	0.428275
-1.81125	2.38875	4.2	209.39	0.915183	59.9375	0.72926	0.190794	-0.420247	-2.0125	2.23125	4.24375	157.109	0.792741	83.615	0.661885	0.432951	0.337483	-0.53375	0.70875	1.2425	20.7762	0.288279	15.4087	0.23954	0.643229	-0.529634	0.641415	0.655201	0.013786	104.964	0.647963	0.372222	0.647956	0.170298	-0.624646	-0.651846	-0.639341	0.012505	104.066	0.645185	0.330498	0.645181	-0.0663872	-0.450353	0.412787	0.439078	0.026291	45.4057	0.426172
-1.49625	2.59875	4.095	265.486	1.03051	63.4462	0.810845	0.174612	-0.675837	-2.45	2.23125	4.68125	172.981	0.83182	88.2963	0.669795	0.369406	0.556692	-0.53375	0.72625	1.26	22.391	0.299273	15.575	0.24206	0.281905	-0.721342	0.641415	0.657092	0.015677	105.236	0.648801	0.382348	0.648794	0.032805	-0.274044	-0.655567	-0.633973	0.021594	103.995	0.644965	0.385703	0.644958	0.421697	1.32368	0.412787	0.437126	0.024339	45.1921	0.425169
-2.17	2.59875	4.76875	310.636	1.11469	65.5288	0.906605	-0.163971	-0.559107	-2.45	2.0825	4.5325	174.843	0.836285	85.0588	0.67123	0.15572	0.197724	-0.41125	0.8925	1.30375	29.8209	0.345375	15.7325	0.26894	0.374352	-0.657663	0.6405	0.657092	0.016592	105.356	0.649173	0.396561	0.649166	-0.198296	-0.0832562	-0.655567	-0.633973	0.021594	103.728	0.644137	0.392718	0.64413	0.102102	0.632698	0.412787	0.437126	0.024339	45.2883	0.425621
-2.17	2.59875	4.76875	300.024	1.09549	71.7675	0.88039	-0.155663	-0.443869	-2.45	2.0825	4.5325	189.046	0.869589	95.55	0.69839	0.177156	0.0304709	-0.41125	0.8925	1.30375	22.5458	0.300305	16.03	0.22239	0.751689	0.140541	0.6405	0.671366	0.030866	105.412	0.649345	0.445727	0.649335	1.06189	5.73626	-0.655567	-0.633973	0.021594	103.638	0.643857	0.375882	0.643851	0.180537	1.21631	0.411933	0.437126	0.025193	45.3434	0.42588
-2.17	2.59875	4.76875	237.699	0.975088	66.605	0.777805	-0.156559	-0.0273877	-2.45	2.0825	4.5325	180.087	0.848734	90.825	0.684355	0.337813	0.481368	-0.41125	0.8925	1.30375	21.7969	0.295275	16.6687	0.21245	0.980879	0.484889	0.6405	0.671366	0.030866	105.833	0.65064	0.436272	0.650629	0.866043	2.70692	-0.655567	-0.633973	0.021594	103.499	0.643424	0.348859	0.643418	-0.00134559	1.10405	0.406931	0.437126	0.030195	45.0642	0.424567
-2.17	2.7125	4.8825	231.449	0.962183	65.4237	0.76083	-0.113408	0.199008	-2.10875	1.4175	3.52625	144.046	0.759068	86.4412	0.616665	0.125535	-0.209858	-0.41125	0.8925	1.30375	38.2421	0.391112	17.5963	0.291445	0.539321	-1.01546	0.6405	0.671366	0.030866	106.115	0.651504	0.407785	0.651494	0.705858	2.7289	-0.65087	-0.637572	0.013298	103.688	0.644014	0.311222	0.644008	0.0575073	-0.474871	0.406931	0.436394	0.029463	44.5625	0.422197
-1.2425	2.7125	3.955	285.679	1.06898	59.5175	0.875	0.0410319	-0.498978	-1.82875	1.68	3.50875	131.654	0.725683	82.1538	0.594615	0.00417023	-0.50415	-0.53375	0.8575	1.39125	34.4838	0.371396	17.1762	0.29715	0.594295	-0.737701	0.64477	0.671366	0.026596	106.307	0.652096	0.398391	0.652088	1.10039	4.48705	-0.654957	-0.633119	0.021838	103.549	0.64358	0.32635	0.643572	0.200767	0.403059	0.406931	0.442128	0.035197	44.5954	0.422353
-2.38875	2.7125	5.10125	310.508	1.11447	61.1975	0.92512	-0.556143	0.784789	-2.7125	1.68	4.3925	144.501	0.760265	77.9887	0.605745	-0.267007	0.258698	-0.6475	0.8575	1.505	40.8235	0.404097	17.465	0.340165	0.501912	-0.865983	0.64477	0.660447	0.015677	106.465	0.652578	0.342698	0.652572	0.128042	-0.102643	-0.654957	-0.63135	0.023607	102.777	0.641176	0.324581	0.64116	0.118937	-0.46353	0.406931	0.442128	0.035197	45.1575	0.425006
-2.38875	2.7125	5.10125	298.827	1.0933	60.8738	0.882665	-0.309608	0.0738724	-2.7125	1.68	4.3925	135.708	0.736772	82.8538	0.58954	-0.347582	0.391692	-0.6475	1.295	1.9425	80.0844	0.565984	16.5463	0.49147	0.0770936	-1.36987	0.64477	0.659837	0.015067	106.232	0.651866	0.354227	0.65186	0.0259688	-0.341182	-0.65575	-0.63135	0.0244	102.609	0.640654	0.364719	0.640639	-0.176371	-0.142605	0.410774	0.442128	0.031354	45.6417	0.427279
-2.38875	2.5375	4.92625	304.664	1.10393	55.44	0.9009	-0.423567	0.269559	-2.7125	1.68	4.3925	136.73	0.739539	81.6637	0.59136	-0.306097	0.396565	-0.6475	1.295	1.9425	73.8088	0.543355	17.2725	0.457975	0.267128	-1.18615	0.643245	0.659837	0.016592	105.946	0.650986	0.36966	0.650979	0.0333876	-0.173473	-0.65575	-0.63135	0.0244	102.422	0.64007	0.351787	0.640058	-0.0673132	0.824547	0.41785	0.442128	0.024278	46.1805	0.429793
-2.38875	2.5375	4.92625	275.311	1.0494	61.0662	0.849625	-0.392894	0.525135	-2.7125	1.61	4.3225	140.764	0.750371	86.0913	0.60368	-0.195439	0.297439	-0.6475	1.295	1.9425	80.4999	0.56745	18.0075	0.487795	-0.402219	-0.429696	0.640439	0.659837	0.019398	105.621	0.649987	0.389729	0.649976	0.10782	-0.556202	-0.65575	-0.63135	0.0244	102.438	0.64012	0.337208	0.640109	0.238487	0.382831	0.42212	0.449936	0.027816	46.5181	0.431361
-2.38	2.5375	4.9175	302.144	1.09935	54.8713	0.91154	-0.304461	-0.37268	-2.9575	1.61	4.5675	195.966	0.88536	85.1287	0.71603	-0.212053	0.0178418	-0.77	1.295	2.065	82.6715	0.575053	17.7625	0.495075	-0.464961	-0.250181	0.638243	0.659837	0.021594	104.949	0.647915	0.44591	0.647904	0.0208126	-0.0939941	-0.65575	-0.633607	0.022143	103.032	0.641973	0.345626	0.641966	-0.146662	1.53503	0.420717	0.449936	0.029219	46.5992	0.431737
-2.38	2.5375	4.9175	307.611	1.10925	58.2662	0.92687	-0.46464	-0.127198	-2.9575	1.61	4.5675	187.272	0.865499	76.65	0.691005	-0.165781	0.416922	-0.77875	0.97125	1.75	48.4443	0.440201	17.64	0.36967	-0.182529	-0.712663	0.638243	0.65758	0.019337	105.01	0.648106	0.431209	0.648095	-0.200717	-0.450841	-0.65087	-0.633607	0.017263	103.154	0.642353	0.308904	0.642347	0.146249	0.756567	0.418704	0.449936	0.031232	46.3866	0.430751
-2.38	2.59	4.97	325.456	1.14097	59.4387	0.960295	-0.360156	-0.349734	-2.9575	1.61	4.5675	181.478	0.852004	77.805	0.67487	-0.269835	0.431716	-0.77875	1.085	1.86375	66.4755	0.515657	17.4563	0.44198	-0.220476	-0.931427	0.638243	0.65758	0.019337	105.11	0.648413	0.415654	0.648401	-0.344723	-0.446153	-0.65087	-0.633607	0.017263	103.029	0.641961	0.303963	0.641955	0.00686854	0.366379	0.418704	0.449936	0.031232	46.3705	0.430676
-2.38	3.42125	5.80125	429.567	1.31083	55.8338	1.06039	0.0249442	-0.350388	-2.9575	1.295	4.2525	170.824	0.826618	69.8688	0.642355	-0.412666	1.33036	-0.77875	1.35625	2.135	110.114	0.663669	17.0362	0.569625	-0.221655	-1.25917	0.638243	0.65758	0.019337	104.968	0.647974	0.407602	0.647962	-0.181545	-0.699302	-0.65087	-0.634766	0.016104	103.258	0.642677	0.286151	0.64267	0.154967	-0.231619	0.418704	0.443592	0.024888	46.2407	0.430073
-2.1	3.42125	5.52125	391.236	1.25098	56.9975	0.998935	0.259585	-0.37543	-1.5925	1.295	2.8875	97.2284	0.623629	69.5012	0.51268	0.468537	0.477337	-0.77875	1.35625	2.135	110.091	0.663599	17.8325	0.568505	-0.450728	-0.698919	0.638487	0.65758	0.019093	104.834	0.647561	0.373381	0.647547	-0.122097	-0.806846	-0.651297	-0.634766	0.016531	103.485	0.643383	0.305427	0.643376	-0.0349228	-0.203609	0.418704	0.449814	0.03111	46.173	0.429758
-2.12625	3.42125	5.5475	414.706	1.28795	55.9213	1.06141	0.23444	-0.635166	-2.3625	1.295	3.6575	120.867	0.69532	79.835	0.547925	-0.0510674	0.694163	-0.67375	1.35625	2.03	105.971	0.651064	17.8762	0.55755	-0.227453	-1.19352	0.638487	0.655262	0.016775	104.373	0.646136	0.381311	0.646124	0.140211	-0.715542	-0.652639	-0.634766	0.017873	103.991	0.644952	0.3172	0.644941	0.0612398	-0.59273	0.416386	0.449814	0.033428	46.129	0.429553
-2.12625	3.42125	5.5475	368.08	1.21339	64.3125	0.984445	0.292882	-0.369456	-2.3625	1.505	3.8675	136.808	0.739752	93.5637	0.58065	-0.100732	0.495374	-0.67375	1.35625	2.03	79.4676	0.5638	18.375	0.45437	0.242275	-0.980646	0.638487	0.651602	0.013115	104.001	0.644984	0.427549	0.644977	-0.0128165	-0.608784	-0.652639	-0.637084	0.015555	104.553	0.646692	0.342271	0.646684	0.207249	-0.519134	0.414617	0.449814	0.035197	45.8913	0.428445
-2.17875	2.5025	4.68125	243.102	0.986108	76.5975	0.822395	0.02157	-0.518219	-2.3625	1.505	3.8675	160.373	0.800933	103.451	0.643405	0.0420845	0.154581	-0.67375	1.1025	1.77625	28.5194	0.337754	19.3287	0.27699	0.383762	-0.00150978	0.637084	0.651602	0.014518	103.994	0.644963	0.430904	0.644955	-0.140091	-0.520439	-0.653676	-0.638731	0.014945	104.669	0.647052	0.385398	0.647044	0.194321	-0.660587	0.414617	0.449814	0.035197	45.7126	0.42761
-2.7125	2.5025	5.215	285.989	1.06956	79.135	0.88046	-0.318147	-0.267099	-2.3625	1.5575	3.92	161.088	0.802714	110.267	0.644105	0.011011	-0.0410898	-0.67375	0.72625	1.4	19.3427	0.278156	19.1187	0.23485	0.191142	-0.590445	0.637084	0.655811	0.018727	104.257	0.645777	0.420168	0.64577	-0.121042	0.443423	-0.654835	-0.639585	0.01525	104.755	0.647317	0.37027	0.647309	0.0811181	-0.762002	0.414617	0.442799	0.028182	45.2992	0.425672
-2.7125	2.5025	5.215	322.74	1.1362	75.845	0.949515	-0.635021	0.273866	-2.31	1.5575	3.8675	150.296	0.77536	105.429	0.628495	0.0131691	-0.169273	-0.67375	0.72625	1.4	21.706	0.294659	19.81	0.238035	-0.189505	-0.0239893	0.637084	0.655811	0.018727	104.472	0.646442	0.406138	0.646436	-0.190032	0.664398	-0.654835	-0.639585	0.01525	104.614	0.646882	0.371429	0.646873	-0.147654	-0.592917	0.414617	0.442799	0.028182	45.1534	0.424987
-2.7125	3.36	6.0725	467.759	1.36786	72.5025	1.11825	-0.244809	-0.126559	-2.02125	1.8725	3.89375	170.756	0.826453	96.95	0.683305	0.234213	-0.402421	-0.49875	0.83125	1.33	29.459	0.343273	19.1625	0.274855	0.135928	-0.501105	0.637084	0.655811	0.018727	104.361	0.646098	0.362767	0.646091	-0.179588	0.315898	-0.654835	-0.639585	0.01525	104.584	0.64679	0.365573	0.646782	-0.175518	-0.491264	0.414739	0.442799	0.02806	45.3971	0.426132
-2.7125	3.36	6.0725	576.139	1.51808	61.2413	1.2494	-0.160534	-0.453482	-2.02125	1.8725	3.89375	152.617	0.781325	93.8263	0.63406	0.10323	-0.28608	-0.49875	0.83125	1.33	32.0528	0.358066	18.8912	0.290745	0.0964223	-0.63571	0.63806	0.655811	0.017751	104.387	0.646179	0.364597	0.646173	0.0244896	0.0355571	-0.654835	-0.631594	0.023241	103.945	0.644809	0.336903	0.64479	0.401626	-0.56831	0.414739	0.447557	0.032818	46.0082	0.42899
-1.88125	3.36	5.24125	512.641	1.43198	57.2338	1.12157	0.224026	-0.619971	-2.02125	1.8725	3.89375	150.241	0.77522	86.7562	0.62832	0.164371	-0.1693	-0.49875	0.97125	1.47	55.1141	0.469528	18.4887	0.393295	-0.21348	-0.753092	0.625677	0.651724	0.026047	104.136	0.645403	0.375028	0.645395	-0.909038	5.21203	-0.653859	-0.631594	0.022265	103.693	0.644027	0.339953	0.64401	0.303961	-0.564756	0.414739	0.447557	0.032818	46.5809	0.431652
-1.88125	3.36	5.24125	488.775	1.39825	64.2775	1.07811	0.294882	-0.537091	-1.715	1.8725	3.5875	129.771	0.720476	89.6437	0.57967	0.186823	-0.183545	-0.49875	0.97125	1.47	52.6454	0.458892	18.2263	0.374325	-0.0344212	-0.926947	0.625677	0.65148	0.025803	103.733	0.644153	0.372283	0.644147	-0.726741	6.09603	-0.65331	-0.631594	0.021716	103.491	0.6434	0.338794	0.643386	0.311696	-0.294828	0.414739	0.452437	0.037698	47.2783	0.434871
-1.88125	3.36	5.24125	360.708	1.20118	58.0388	0.948395	0.225244	0.338869	-1.54875	1.295	2.84375	87.1975	0.590584	86.2925	0.47621	-0.114961	-0.430119	-0.46375	0.97125	1.435	42.2901	0.411291	17.1588	0.32851	0.203909	-0.448529	0.625677	0.65148	0.025803	103.424	0.643193	0.376248	0.643186	-0.659978	4.28425	-0.650016	-0.631594	0.018422	103.276	0.64273	0.309941	0.64272	0.716807	0.00318922	0.421754	0.452437	0.030683	47.8101	0.43731
-1.88125	1.77625	3.6575	164.373	0.81086	57.5925	0.657825	-0.257938	-0.457254	-1.58375	0.9975	2.58125	84.2283	0.580442	83.86	0.463855	-0.177127	-0.37577	-0.46375	0.97125	1.435	36.8222	0.383782	16.0825	0.292075	0.487402	-0.157921	0.625677	0.649223	0.023546	103.107	0.642205	0.382287	0.642199	-1.77497	9.52528	-0.650016	-0.638182	0.011834	103.573	0.643655	0.304573	0.643651	0.0503976	-0.485212	0.427305	0.452437	0.025132	47.8289	0.437396
-1.77625	1.77625	3.5525	182.558	0.854536	57.2425	0.73507	-0.414673	-0.687266	-1.74125	0.9975	2.73875	72.1403	0.537179	86.275	0.423885	-0.24182	-0.167672	-0.46375	0.735	1.19875	12.485	0.223472	15.9425	0.177625	0.0649667	0.627982	0.625921	0.649223	0.023302	103.164	0.642384	0.353373	0.642378	-1.02717	5.51423	-0.650077	-0.638182	0.011895	103.747	0.644195	0.29707	0.64419	0.11303	-0.502131	0.427183	0.452437	0.025254	47.6539	0.436596
-1.77625	2.12625	3.9025	204.15	0.90366	53.4712	0.78792	-0.544595	-0.365274	-1.74125	1.39125	3.1325	68.1375	0.522063	83.335	0.406735	0.0875207	0.547351	-0.72625	0.5775	1.30375	14.7475	0.242878	16.7387	0.1967	-0.528589	-0.00498291	0.625921	0.648186	0.022265	103.117	0.642237	0.366183	0.642232	-0.927363	4.6639	-0.650077	-0.635193	0.014884	103.536	0.64354	0.289811	0.643534	0.166785	0.000843977	0.427183	0.452437	0.025254	47.9164	0.437796
-1.77625	4.40125	6.1775	323.372	1.13732	61.6613	0.89649	0.619579	1.61073	-1.84625	1.39125	3.2375	88.925	0.596406	88.55	0.462595	-0.0113372	0.451254	-0.86625	1.61	2.47625	44.1844	0.420402	19.1275	0.276955	1.56283	3.68177	0.625921	0.651175	0.025254	103.475	0.643352	0.388204	0.643345	-0.571034	4.20912	-0.650077	-0.62586	0.024217	102.833	0.641351	0.305915	0.641335	1.0033	1.01885	0.427183	0.454633	0.02745	48.2779	0.439445
-1.86375	4.40125	6.265	378.027	1.22968	62.8075	1.02928	0.228036	0.485131	-2.17	1.63625	3.80625	139.986	0.748295	94.885	0.578305	-0.150997	0.116549	-0.86625	1.61	2.47625	60.6809	0.49267	20.86	0.357455	0.930943	0.803919	0.635376	0.651175	0.015799	103.436	0.643231	0.378688	0.643224	0.0889654	-0.0444804	-0.650077	-0.62586	0.024217	102.563	0.640511	0.322019	0.640493	0.536401	-0.142081	0.427183	0.457134	0.029951	48.623	0.441012
-1.86375	4.40125	6.265	354.777	1.19126	60.69	0.95116	0.447161	0.675618	-2.17	1.63625	3.80625	170.128	0.824932	92.1813	0.658735	0.0280137	-0.266858	-1.12	1.61	2.73	73.6276	0.542688	21.5688	0.40306	0.498668	0.431359	0.635376	0.653188	0.017812	103.575	0.643662	0.385703	0.643653	0.33064	-0.39089	-0.654835	-0.62586	0.028975	102.339	0.63981	0.359168	0.639796	0.542612	0.588886	0.42578	0.457134	0.031354	48.7112	0.441412
-1.86375	4.40125	6.265	323.144	1.13691	57.68	0.861525	0.746271	1.11172	-2.17	1.63625	3.80625	171.903	0.829224	84.6825	0.67368	0.121233	0.0501009	-1.12	1.61	2.73	73.9955	0.544042	21.1575	0.41328	0.190774	0.459449	0.635376	0.653188	0.017812	103.903	0.644679	0.369172	0.644669	-0.014208	-0.560296	-0.654835	-0.62586	0.028975	102.381	0.639941	0.353678	0.639927	0.547059	0.617413	0.423157	0.457134	0.033977	48.2899	0.439499
-1.86375	1.95125	3.815	218.177	0.934189	47.705	0.779765	-0.135893	-0.908929	-2.17	1.63625	3.80625	161.496	0.803732	72.1262	0.649425	0.0459793	-0.174786	-1.12	1.0675	2.1875	51.4067	0.453461	19.8275	0.364875	-0.575162	0.397924	0.635376	0.653737	0.018361	104.181	0.645543	0.344833	0.645531	-0.162748	-0.735424	-0.655506	-0.631167	0.024339	102.644	0.640761	0.380884	0.640752	-0.386708	1.58775	0.423157	0.457134	0.033977	47.744	0.437008
-1.37375	1.95125	3.325	177.826	0.843388	45.9725	0.686105	0.0460911	-0.95759	-2.35375	0.8575	3.21125	138.847	0.745243	69.545	0.594195	-0.22282	-0.092291	-2.21375	0.595	2.80875	41.8875	0.409329	23.0562	0.31878	-1.11429	2.51629	0.639707	0.657153	0.017446	104.784	0.647406	0.345321	0.647397	-0.00892106	-0.403901	-0.655506	-0.631716	0.02379	102.537	0.640429	0.379359	0.640419	-0.463648	1.28504	0.423157	0.449509	0.026352	47.2225	0.434615
-2.00375	1.95125	3.955	194.94	0.88304	52.2463	0.73038	-0.213809	-0.607112	-2.35375	1.53125	3.885	118.428	0.688267	77.9712	0.54824	-0.0624411	0.315832	-2.21375	0.875	3.08875	37.753	0.388603	22.1988	0.324275	-0.570741	2.82054	0.641293	0.657153	0.01586	105.182	0.648636	0.343979	0.648629	-0.117743	-0.402212	-0.655506	-0.631716	0.02379	102.229	0.639464	0.351299	0.639456	-0.59815	1.27576	0.423157	0.449509	0.026352	47.0242	0.433701
-2.1525	1.95125	4.10375	220.53	0.939213	52.71	0.804055	-0.400058	-0.679009	-3.185	1.925	5.11	175.67	0.838259	89.5913	0.659435	-0.17428	0.445418	-2.21375	1.32125	3.535	55.1715	0.469772	23.2662	0.381395	-0.0167832	1.3761	0.641293	0.670573	0.02928	105.414	0.649351	0.390827	0.649343	0.988491	6.20237	-0.655506	-0.631716	0.02379	102.202	0.639382	0.357765	0.639372	-0.953795	1.58148	0.415715	0.449509	0.033794	46.8813	0.433042
-2.1525	1.72375	3.87625	194.176	0.881309	60.9962	0.7441	-0.349975	-0.642198	-3.185	1.925	5.11	179.417	0.847153	100.117	0.67557	-0.174186	0.327588	-2.21375	1.32125	3.535	47.1966	0.434496	22.855	0.32487	0.200737	2.59599	0.641293	0.670573	0.02928	105.484	0.649567	0.417606	0.649558	0.958521	6.23684	-0.650138	-0.625921	0.024217	102.39	0.639967	0.363926	0.639956	-0.163448	0.180217	0.415715	0.446215	0.0305	46.5484	0.431502
-2.1525	2.5375	4.69	297.634	1.09112	65.765	0.93835	-0.254782	-0.804078	-3.185	2.07375	5.25875	175.935	0.838893	113.829	0.665035	-0.170564	0.407344	-0.48125	1.32125	1.8025	43.5086	0.417174	18.9875	0.31843	0.570393	-0.12759	0.64233	0.670573	0.028243	105.435	0.649415	0.423706	0.649408	1.27707	8.10997	-0.650138	-0.625921	0.024217	102.568	0.640523	0.367037	0.640513	0.0151362	0.538689	0.415715	0.446337	0.030622	46.3886	0.43076
-2.28375	20.7375	23.0212	3119.24	3.53227	94.815	1.68077	4.22585	19.6212	-4.06	10.115	14.175	572.823	1.5137	127.059	0.85603	3.50485	19.425	-4.41875	1.32125	5.74	136.049	0.737698	22.7675	0.405895	-3.52867	16.7236	0.422181	0.670573	0.248392	103.039	0.641995	0.683688	0.640726	-4.68842	20.2778	-0.765855	-0.625921	0.139934	104.363	0.646104	0.511546	0.645767	-4.56645	19.7293	0.39955	0.446337	0.046787	46.1345	0.429579
-2.58125	20.7375	23.3187	4024.52	4.01224	124.582	2.26695	3.01628	11.1662	-9.73875	21.2888	31.0275	6764.76	5.20183	171.684	2.61216	2.13298	6.47737	-8.225	5.73125	13.9563	1624.32	2.54897	49.0438	1.26066	-1.51967	3.05286	0.356179	0.656482	0.300303	86.3929	0.587853	0.819291	0.576379	-1.0235	-0.852565	-0.830881	-0.625921	0.20496	117.58	0.6858	0.690886	0.682609	-1.00723	-0.88425	0.39955	0.511485	0.111935	48.9046	0.442288
-82.1975	95.34	177.537	142683	23.89	1537.37	13.3934	-0.666202	3.27231	-285.906	267.811	553.717	1.56431e+06	79.1027	4241.4	42.8088	-0.00457371	2.99263	-67.375	41.8775	109.252	47240.4	13.7463	625.397	7.7708	-0.332707	5.74179	-0.270901	1.9986	2.26951	69.5703	0.527524	10.3058	0.299371	2.78673	7.19429	-1.9986	0.341051	2.33966	60.3664	0.491392	8.02412	0.25104	-2.96378	7.60307	-0.227408	1.9986	2.22601	206.589	0.90904
-82.1975	35.5775	117.775	36267	12.0444	463.435	5.48576	-3.40981	22.5385	-285.906	190.059	475.965	600147	48.9958	1525.78	17.7476	-1.98822	16.4237	-30.0388	30.1087	60.1475	10955.6	6.61986	238.341	3.82823	0.0796183	7.26224	-0.262544	0.414983	0.677527	14.4068	0.240057	3.36604	0.219814	-0.550886	0.804532	-0.154696	0.174826	0.329522	3.49998	0.118321	1.97597	0.112486	-2.15362	6.2988	-0.227408	1.07952	1.30692	229.28	0.957664
-9.7825	7.175	16.9575	3778.29	3.88757	267.558	2.96198	-0.105842	-0.522825	-45.115	15.2688	60.3838	25067.7	10.0135	502.233	6.19962	-1.68919	3.81968	-13.3087	8.4175	21.7263	4309.16	4.1517	115.649	3.18923	-1.07251	1.17401	0.097173	0.387716	0.290543	19.5395	0.279567	2.30794	0.266077	-0.525363	-1.36537	0.039467	0.174826	0.135359	2.92419	0.108152	1.44997	0.103784	0.409024	-0.879278	0.919941	1.07952	0.159576	245.377	0.990711
-9.065	13.2737	22.3387	5085.61	4.51026	346.832	3.45104	0.470161	0.148489	-45.115	26.8975	72.0125	33714	11.6127	654.885	8.18671	-0.720446	1.75994	-13.3087	8.4175	21.7263	5765.5	4.80229	136.124	4.07561	-1.05242	0.633255	0.097173	0.387716	0.290543	22.3398	0.29893	2.83028	0.292149	-1.08143	0.539323	-0.011041	0.169824	0.180865	2.12009	0.0920889	1.84909	0.0878742	-0.0457077	1.73174	0.912377	1.08452	0.172142	243.179	0.986263
-10.5437	13.2737	23.8175	4706.74	4.339	302.26	3.22634	0.112031	0.524764	-10.8938	26.8975	37.7912	12932.4	7.19234	486.194	4.92418	1.02096	2.12915	-6.27375	8.4175	14.6913	3721.11	3.85803	108.377	3.29021	-0.683145	0.591105	0.163907	0.387716	0.223809	20.7113	0.287829	2.27176	0.280377	-0.283301	-1.46715	-0.011041	0.147315	0.158356	1.82034	0.0853308	1.74381	0.0826374	-0.972659	3.70731	0.912377	1.08452	0.172142	244.235	0.988403
-10.5437	13.2737	23.8175	4550.65	4.26645	274.978	3.15791	0.0446919	1.03112	-6.1425	26.8975	33.04	12460.5	7.05988	419.317	4.8742	1.7667	3.95038	-9.63375	9.72125	19.355	5531.3	4.70374	115.535	3.9486	-0.968687	2.35287	0.10309	0.382592	0.279502	14.8286	0.243546	2.1533	0.232023	0.244015	-1.17283	-0.011041	0.147315	0.158356	1.83424	0.085656	1.65707	0.0826694	-0.64856	3.03057	0.912377	1.08452	0.172142	250.588	1.00117
-15.4525	13.2737	28.7263	6831.14	5.22729	339.929	4.17263	-0.655831	0.757218	-8.93375	26.8975	35.8312	12297.3	7.01351	420.612	4.98067	1.35738	3.26165	-10.255	9.72125	19.9763	5736.38	4.79015	129.412	3.92444	-0.735519	0.407228	0.0732	0.372466	0.299266	9.07527	0.190528	2.21955	0.180253	0.812872	0.40426	-0.011041	0.160857	0.171898	2.28297	0.0955609	1.99415	0.0911255	-0.222076	1.21575	0.912377	1.08452	0.172142	255.855	1.01164
-15.4525	8.925	24.3775	5812.5	4.82183	260.111	3.89403	-1.10758	1.21452	-8.93375	9.02125	17.955	3537.21	3.76149	259.997	2.98792	-0.0580512	-0.326365	-10.255	9.72125	19.9763	4178.5	4.08827	110.014	3.02127	-0.0908739	0.542523	0.0732	0.220332	0.147132	5.78085	0.152064	1.57892	0.148297	0.320829	-0.974612	0.041663	0.160857	0.119194	2.80824	0.105986	1.61461	0.102641	0.148739	-0.831753	0.979599	1.04975	0.07015	258.628	1.01711
-15.4525	8.925	24.3775	4860.92	4.4095	230.16	3.30438	-1.00759	1.98726	-8.93375	9.02125	17.955	2941.63	3.43024	228.165	2.55875	0.258342	-0.00862401	-10.255	9.72125	19.9763	3793.82	3.89555	96.0575	2.60862	0.176775	1.04783	0.0732	0.198006	0.124806	4.47898	0.13385	1.41898	0.132404	0.488442	1.42754	0.041663	0.160857	0.119194	3.24779	0.113979	1.46254	0.110512	-0.459776	-0.983286	0.986004	1.04975	0.063745	259.895	1.0196
-15.4525	8.925	24.3775	3816.03	3.90693	198.572	2.55934	-0.924997	3.12676	-8.93375	7.7	16.6337	1518.49	2.46454	186.139	1.82056	0.388659	2.91212	-10.255	2.66	12.915	1421.99	2.38495	68.5387	1.56432	-1.91182	5.33077	0.0732	0.172264	0.099064	4.31317	0.131349	1.0725	0.130517	-0.71857	1.88291	0.068869	0.160857	0.091988	3.7912	0.123145	1.20756	0.121688	-0.871952	0.353597	0.986004	1.04975	0.063745	259.585	1.01899
-4.41	8.61	13.02	1451.81	2.40982	116.62	1.54913	1.5194	2.69995	-5.425	1.74125	7.16625	596.427	1.54457	107.651	1.1549	-0.792857	0.738426	-3.89375	1.6975	5.59125	439.212	1.32546	38.5	1.04625	-0.662318	-0.307593	0.109312	0.160613	0.051301	4.72901	0.137536	0.650809	0.13721	0.151707	-0.60996	0.071309	0.146827	0.075518	3.9331	0.125429	0.672464	0.124723	-2.00276	4.88896	0.986492	1.04048	0.053985	258.91	1.01766
-2.73	3.87625	6.60625	367.521	1.21247	99.75	0.99141	-0.30619	1.1937	-3.3425	2.6075	5.95	354.869	1.19142	96.8187	0.89642	-0.400637	0.448269	-3.89375	1.6975	5.59125	346.925	1.17801	30.6863	0.85848	-1.53817	1.88329	0.119499	0.160613	0.041114	4.77162	0.138154	0.565531	0.137863	0.224699	-0.740426	0.102663	0.144326	0.041663	4.15479	0.128915	0.528687	0.128703	-0.906879	1.87279	1.00083	1.04048	0.03965	259.045	1.01793
-2.73	3.87625	6.60625	334.653	1.15698	89.2675	0.923475	-0.116677	1.46432	-3.3425	2.6075	5.95	395.062	1.25708	89.2412	0.950075	-0.344922	0.181196	-3.89375	1.6975	5.59125	353.041	1.18834	29.365	0.873635	-1.46592	1.56196	0.119499	0.160613	0.041114	4.75002	0.137841	0.49715	0.137549	0.360992	-0.796019	0.102663	0.144326	0.041663	4.20813	0.12974	0.503555	0.129525	-1.13329	2.10324	1.00083	1.04048	0.03965	258.879	1.0176
-9.275	10.0887	19.3637	1724.82	2.62665	157.159	1.73509	-1.01352	3.65796	-24.7538	2.6075	27.3612	8410.63	5.80022	231.63	2.8223	-2.35308	4.94197	-9.66875	7.88375	17.5525	1089.92	2.08798	70.6912	1.20645	-1.42415	7.61731	0.107177	0.263459	0.156282	5.41985	0.147239	1.02443	0.145086	2.40533	6.09949	0.06832	0.244244	0.175924	4.27081	0.130703	1.12313	0.129253	1.64293	13.19	0.960079	1.09147	0.131394	258.753	1.01735
-9.275	10.0887	19.3637	2170.35	2.94642	221.541	2.0728	-0.513152	1.54558	-24.7538	2.6075	27.3612	12426.5	7.05024	335.291	4.28117	-1.50011	1.47355	-9.66875	7.88375	17.5525	1275.23	2.25852	83.7725	1.3783	-0.846916	4.81345	0.107177	0.295728	0.188551	8.37678	0.183049	1.4213	0.173902	0.88244	-0.862062	0.06832	0.244244	0.175924	4.01385	0.12671	1.45875	0.124686	1.21188	7.35828	0.950807	1.09147	0.140666	256.128	1.01218
-27.6762	10.0887	37.765	7499.88	5.47718	322.123	3.46986	-1.79998	5.99833	-24.7538	4.585	29.3388	18375.9	8.57342	419.449	6.13645	-1.00896	0.286827	-9.66875	7.88375	17.5525	2035.55	2.85345	112.963	2.00291	-0.0106157	1.37178	0.107177	0.38796	0.280783	13.6651	0.233795	1.70349	0.219854	0.185272	-1.34234	-0.016348	0.244244	0.260592	3.11537	0.111631	1.85403	0.104045	-0.52147	1.45531	0.907741	1.09147	0.183732	251.539	1.00307
-27.6762	10.0887	37.765	7721.69	5.55759	342.387	3.74356	-1.6557	5.23643	-24.7538	5.355	30.1088	18481	8.59792	450.818	6.24971	-0.899221	0.177882	-9.66875	7.88375	17.5525	2137.57	2.92409	119.683	2.1848	0.294292	1.30258	0.107177	0.38796	0.280783	20.6837	0.287637	1.89112	0.277063	-0.521308	-0.863966	-0.016348	0.244244	0.260592	2.09496	0.0915415	1.93498	0.0799898	0.433299	0.519533	0.907741	1.09147	0.183732	245.163	0.990278
-27.6762	6.125	33.8012	6477.88	5.09034	282.406	3.10377	-2.41148	7.84397	-22.715	5.355	28.07	10323.5	6.42604	315.726	4.17424	-1.38223	1.61825	-5.11	7.0175	12.1275	1161.71	2.15565	74.1125	1.5274	0.754269	1.32651	0.183244	0.38796	0.204716	26.7752	0.327263	1.37165	0.323965	-0.879882	-0.231236	-0.016348	0.138165	0.154513	1.19312	0.069083	1.32834	0.0604132	0.520073	-0.576789	0.907741	1.05731	0.149572	239.387	0.978543
-27.6762	15.8812	43.5575	10281.2	6.41286	339.719	4.26696	-0.948964	2.9285	-22.715	37.1525	59.8675	27773.4	10.5401	393.312	6.39264	1.2385	2.14808	-5.11	9.31	14.42	1929.92	2.77843	95.1038	1.84342	1.1554	1.61056	0.168055	0.411628	0.243573	27.8017	0.333477	1.72508	0.330038	-1.56888	2.23239	-0.016348	0.141459	0.157807	0.738268	0.0543422	1.59003	0.0477469	0.96274	2.09709	0.900421	1.06835	0.167933	238.877	0.9775
-10.9725	15.8812	26.8537	5234.51	4.57581	261.52	3.07171	0.199089	2.46196	-9.3275	37.1525	46.48	22602.4	9.50839	345.739	4.99845	2.07918	3.61119	-4.34	9.31	13.65	1429.93	2.3916	85.47	1.46745	1.8586	4.1751	0.147437	0.411628	0.264191	23.3597	0.305678	1.53982	0.294023	-0.634113	-1.35411	-0.013298	0.141459	0.154757	1.00361	0.0633596	1.40404	0.0567071	0.598777	-0.380362	0.900421	1.06835	0.167933	243.153	0.986212
-10.9725	15.8812	26.8537	5088.81	4.51168	254.756	2.94084	0.22865	2.81916	-9.3275	37.1525	46.48	22550.8	9.49755	325.421	4.95985	2.11265	3.74564	-4.34	9.31	13.65	1605.19	2.53392	81.0337	1.58312	1.38024	2.65253	0.147437	0.411628	0.264191	16.9704	0.260541	1.41264	0.245517	0.365575	-1.66056	-0.013298	0.141459	0.154757	1.45034	0.0761666	1.37646	0.0706524	-0.357388	-0.693572	0.900421	1.06835	0.167933	249.486	0.998972
-10.9725	15.8812	26.8537	5102.21	4.51762	277.567	2.91658	0.279294	2.58011	-9.3275	37.1525	46.48	22634	9.51503	352.765	5.0687	2.10915	3.76663	-4.34	9.31	13.65	1615.27	2.54187	85.9075	1.61791	1.3624	2.5622	0.129991	0.411628	0.281637	10.3817	0.203781	1.59472	0.193567	1.65632	1.56019	-0.013298	0.141459	0.154757	1.88404	0.086811	1.47528	0.0832157	-1.54899	2.33264	0.900421	1.06835	0.167933	255.993	1.01192
-1.82875	8.79375	10.6225	965.582	1.96528	162.977	1.49814	1.17508	3.68118	-3.29	10.3338	13.6237	1362.71	2.3347	186.856	1.58749	1.59248	4.36756	-2.4325	7.77	10.2025	734.589	1.71416	54.9763	1.09504	1.53175	3.27814	0.129991	0.215818	0.085827	6.3613	0.159516	0.902434	0.158854	0.973517	2.05489	0.045018	0.111752	0.066734	2.22812	0.094406	0.900421	0.0939793	-1.69512	6.63135	0.993202	1.04096	0.047763	259.6	1.01902
-1.82875	4.8125	6.64125	517.333	1.43852	132.387	1.19151	-0.0195155	0.573227	-3.29	3.0275	6.3175	400.933	1.26639	144.778	0.989765	-0.00909516	-0.0812521	-0.60375	4.36625	4.97	380.364	1.23347	35.0787	0.838215	1.79012	3.14853	0.129991	0.182634	0.052643	5.74791	0.15163	0.780373	0.151236	0.381993	-0.682033	0.075213	0.116022	0.040809	2.44436	0.098881	0.684176	0.0985401	0.0204606	-0.615561	0.993202	1.04035	0.047153	259.646	1.01911
-2.205	4.8125	7.0175	462.049	1.35948	119.621	1.09939	0.208277	0.858419	-3.29	3.0275	6.3175	311.864	1.1169	131.512	0.8428	0.292486	0.553359	-0.60375	2.07375	2.6775	114.407	0.676481	30.6425	0.581875	-0.0675134	0.463283	0.126575	0.170373	0.043798	5.25988	0.14505	0.750361	0.144871	0.531517	-0.308783	0.075213	0.121329	0.046116	2.67525	0.103446	0.607743	0.103095	-0.523972	-0.290841	0.993202	1.04035	0.047153	259.889	1.01959
-2.205	3.77125	5.97625	417.916	1.29293	101.229	1.03082	0.164727	-0.0439355	-4.38375	4.4625	8.84625	334.613	1.15692	118.895	0.8169	-0.086842	2.55476	-0.91875	2.14375	3.0625	142.659	0.755404	30.6162	0.63777	0.21414	0.959166	0.110166	0.166591	0.056425	5.08928	0.142678	0.661057	0.142429	-0.675793	3.05638	0.089365	0.121329	0.031964	2.8304	0.106403	0.517707	0.106194	-0.35747	-0.461089	0.996069	1.04957	0.053497	259.901	1.01961
-2.205	3.77125	5.97625	347.086	1.17828	105.28	0.91826	0.335679	0.447955	-4.38375	4.4625	8.84625	282.414	1.06285	115.876	0.738045	0.148705	4.17912	-0.91875	2.14375	3.0625	173.624	0.833364	30.5025	0.723345	0.0883735	1.09009	0.110166	0.166591	0.056425	4.97192	0.141024	0.669841	0.14082	-0.779076	4.76295	0.089365	0.121329	0.031964	2.90731	0.107839	0.545828	0.107699	-0.348892	0.207489	0.996069	1.04957	0.053497	259.943	1.01969
-2.205	7.93625	10.1412	867.221	1.86249	132.702	1.27382	1.39927	2.73883	-13.3	4.8825	18.1825	1720.3	2.6232	167.562	1.54805	-2.08993	7.13312	-4.13875	2.14375	6.2825	383.859	1.23913	41.0812	0.945525	-1.76276	2.93036	0.110166	0.19032	0.080154	5.41718	0.147203	0.909815	0.146386	0.794138	0.685325	0.083204	0.155489	0.072285	3.01388	0.109798	0.757193	0.109229	1.25953	3.5773	0.983015	1.05829	0.075274	259.394	1.01861
-14.7613	8.70625	23.4675	1908.69	2.76311	202.816	1.76701	-1.72625	8.59508	-13.3	5.83625	19.1363	2021.24	2.84341	211.662	1.89718	-1.649	4.84522	-4.13875	2.14375	6.2825	449.896	1.34149	55.4225	0.999425	-1.07536	0.715229	0.110166	0.19032	0.080154	5.54403	0.148916	1.02285	0.148077	0.387695	0.357941	0.065819	0.1647	0.098881	3.3259	0.115341	1.01955	0.114014	0.650493	-0.0157589	0.961177	1.06671	0.10553	258.907	1.01766
-14.7613	8.70625	23.4675	3141.69	3.54496	255.43	2.43436	-1.33776	2.73672	-13.3	7.49	20.79	2878.98	3.39351	268.293	2.38269	-1.21764	2.85777	-4.41	6.195	10.605	1139.61	2.13505	70.6125	1.59425	0.264693	0.209848	0.041114	0.19032	0.149206	5.20707	0.14432	1.4163	0.142365	-0.87384	2.07127	0.065819	0.170678	0.104859	3.54993	0.119163	1.37378	0.117615	0.306009	-0.369853	0.961177	1.06671	0.10553	259.466	1.01876
-24.675	11.0687	35.7437	6802.18	5.2162	378.149	3.71315	-1.05855	2.67262	-13.3	18.8388	32.1388	4944.49	4.44724	381.859	3.27404	-0.0712582	2.30285	-4.41	12.915	17.325	4958.46	4.45352	108.657	3.15322	0.912007	0.143946	0.029707	0.19032	0.160613	4.81846	0.13883	1.87935	0.135512	-0.611999	0.458846	-0.010126	0.170678	0.180804	3.14925	0.112236	2.17685	0.105739	-1.15084	0.912173	0.961177	1.07384	0.112667	260.044	1.01989
-24.675	11.0687	35.7437	6858.97	5.23793	365.461	3.68704	-1.00631	2.62972	-11.8737	18.8388	30.7125	3825.58	3.91182	354.576	2.80042	0.54633	3.70508	-4.41	12.915	17.325	5318.53	4.61239	105.28	3.49072	0.671907	-0.168109	0.029707	0.187148	0.157441	3.52266	0.118704	1.73545	0.114453	-0.116585	-0.890565	-0.010126	0.170678	0.180804	2.67446	0.10343	2.04197	0.0957815	-0.535063	-0.276109	0.961177	1.07384	0.112667	261.907	1.02354
-24.675	11.0687	35.7437	5842.82	4.83439	298.375	3.27229	-1.33913	4.29703	-11.8737	18.8388	30.7125	3731.79	3.86357	324.205	2.69647	0.926369	3.50477	-4.41	12.915	17.325	5359.89	4.63029	94.535	3.5972	0.682985	-0.26794	0.029707	0.187148	0.157441	2.81365	0.106088	1.66603	0.103139	0.450519	0.869675	-0.010126	0.170678	0.180804	2.04511	0.0904458	1.81451	0.0843201	-0.284026	0.699905	0.963495	1.07384	0.110349	263.306	1.02627
-24.675	11.0687	35.7437	4649.93	4.31274	236.267	2.61768	-1.89305	8.70417	-11.8737	18.8388	30.7125	3205.03	3.58052	272.221	2.27955	1.3877	6.26617	-3.64875	12.915	16.5637	4662.62	4.31862	73.9988	2.9596	1.17467	0.435723	0.029707	0.187148	0.157441	2.52487	0.100496	1.25642	0.0984003	0.862449	3.3125	-0.010126	0.138897	0.149023	1.57441	0.0793576	1.54312	0.0756888	-1.25448	2.61308	0.963495	1.07384	0.110349	263.94	1.0275
-24.7188	8.33	33.0487	5303.09	4.60569	220.544	2.73164	-2.24663	7.4605	-17.9112	7.1225	25.0337	3649.06	3.8205	221.751	2.31256	-1.91322	6.56646	-5.53875	5.17125	10.71	1229.11	2.2173	48.4487	1.72284	0.655512	0.571975	0.058133	0.193736	0.135603	2.7087	0.10409	1.11776	0.101795	1.14717	2.3509	0.012688	0.149694	0.137006	1.65714	0.0814161	1.17004	0.0788469	-0.324622	1.78926	0.96136	1.06976	0.108397	264.074	1.02776
-26.5212	7.18375	33.705	11001.6	6.63373	304.395	4.1014	-1.66749	3.00879	-17.9112	14.3938	32.305	6578.18	5.12959	383.652	3.24593	-0.527862	2.88596	-5.53875	7.8225	13.3613	1337.42	2.31294	80.71	1.73208	0.937394	2.46421	0.059719	0.193736	0.134017	3.356	0.115862	1.45613	0.113681	0.848853	0.769029	-0.128954	0.149694	0.278648	1.50522	0.0775943	1.71941	0.0724446	-1.41006	1.29144	0.96136	1.12185	0.160491	263.911	1.02745
-26.5212	25.095	51.6162	23601.5	9.71627	365.304	7.11662	0.0601824	0.426448	-17.9112	14.3938	32.305	8920.72	5.97351	467.766	4.17172	-0.402912	0.852536	-14.1487	7.8225	21.9712	5927.69	4.86937	112.21	3.33921	-0.82701	0.669586	0.059719	0.193736	0.134017	3.65536	0.120919	1.75027	0.118803	0.393487	0.217022	-0.128954	0.149694	0.278648	1.25834	0.0709463	2.09199	0.0632529	-0.560577	-0.753463	0.96136	1.12185	0.160491	263.543	1.02673
-26.5212	25.095	51.6162	25813.5	10.1614	397.11	8.18461	-0.0941582	-0.0178417	-17.9112	14.3938	32.305	9322.26	6.10648	515.891	4.46852	-0.353668	0.570722	-14.1487	7.8225	21.9712	7948.27	5.63854	133.56	4.41511	-0.437948	-0.558509	0.059719	0.193736	0.134017	4.34256	0.131796	1.97494	0.129859	-0.176593	0.342177	-0.128954	0.182146	0.3111	1.896	0.0870862	2.20509	0.074105	-0.179458	-0.934462	0.96136	1.12185	0.160491	262.658	1.025
-26.5212	25.095	51.6162	21466.5	9.26639	299.591	6.7607	-0.10638	0.811026	-16.975	14.3938	31.3687	6606.11	5.14047	445.104	3.57	-0.234535	1.43118	-14.1487	7.8225	21.9712	8175.52	5.71857	123.358	4.47513	-0.629085	-0.61075	0.059719	0.179889	0.12017	4.45593	0.133505	1.58563	0.132104	-0.529961	1.04152	-0.128954	0.182146	0.3111	2.23944	0.0946455	1.82658	0.0831015	-0.431273	-1.07136	0.96868	1.12185	0.153171	261.982	1.02368
-3.75375	25.095	28.8487	15112.3	7.77492	209.711	4.94242	1.24011	0.775312	-14.1662	9.79125	23.9575	3390.89	3.68287	272.886	2.33215	-0.894807	2.85317	-14.1487	6.53625	20.685	7534.31	5.48974	83.9038	4.00624	-0.927429	-0.249794	0.061244	0.176961	0.115717	4.68228	0.136854	1.18486	0.135823	-0.814377	1.51039	-0.102053	0.182146	0.284199	2.79081	0.105656	1.21414	0.0986609	-1.33546	0.869044	0.974475	1.06848	0.094001	261.047	1.02185
-3.75375	12.4688	16.2225	2666.72	3.26602	145.933	1.92815	1.66064	2.62125	-8.82	3.6925	12.5125	787.017	1.77428	174.737	1.16494	-1.69737	5.89109	-12.005	6.53625	18.5413	2894.09	3.4024	50.5662	2.21994	-1.66123	4.40907	0.092659	0.176961	0.084302	5.09327	0.142734	0.819596	0.142292	-0.671724	3.16813	0.073505	0.182146	0.108641	3.35432	0.115833	0.856562	0.114445	1.78617	3.51525	0.978135	1.05414	0.076006	260.308	1.02041
-2.98375	3.0975	6.08125	301.519	1.09822	118.807	0.85113	-0.195359	1.53756	-2.63375	2.45	5.08375	242.25	0.984379	113.732	0.75152	0.1187	0.0706671	-0.4375	6.53625	6.97375	816.759	1.80749	27.1075	1.07986	2.49581	5.59487	0.120292	0.155489	0.035197	5.08563	0.142627	0.55571	0.142491	-0.971747	1.33403	0.090524	0.122366	0.031842	3.00212	0.109583	0.650077	0.109459	-0.353002	0.336783	0.996679	1.04438	0.047702	259.907	1.01962
-10.8675	6.18625	17.0538	1499.62	2.44918	164.666	1.51648	-2.04662	5.69772	-20.0375	3.84125	23.8788	5422.23	4.65714	205.511	2.18733	-2.62681	6.40787	-14.8488	1.54	16.3888	4194.31	4.096	47.985	2.10185	-2.24047	3.92843	0.11224	0.268156	0.155916	5.76174	0.151812	1.01772	0.149889	2.81141	9.13978	0.077775	0.152988	0.075213	2.97286	0.109048	0.854488	0.108606	0.110797	4.2291	0.962275	1.04938	0.087108	259.124	1.01808
-10.8675	6.18625	17.0538	1734.93	2.63433	178.071	1.77716	-1.39315	3.1105	-20.0375	4.6025	24.64	7375.95	5.43174	250.127	3.08728	-1.80106	2.66441	-14.8488	1.30375	16.1525	4517.06	4.25068	62.1862	2.32606	-1.96632	3.04768	0.11224	0.311893	0.199653	9.13381	0.191142	1.16077	0.181987	0.848585	-1.00976	0.077775	0.152988	0.075213	2.91663	0.108012	0.968009	0.107405	0.19471	1.7315	0.962275	1.04938	0.087108	255.946	1.01182
-10.8675	6.18625	17.0538	1999.61	2.82815	198.476	2.05517	-0.854859	1.56467	-20.0375	4.6025	24.64	7957.78	5.64191	298.769	3.61053	-1.53136	2.10834	-14.8488	1.30375	16.1525	4988.63	4.46705	68.2937	2.83185	-1.66804	2.42215	0.11224	0.320433	0.208193	12.5562	0.224109	1.37305	0.214246	-0.157938	-1.73544	0.066795	0.152988	0.086193	2.5841	0.101668	1.03425	0.10039	0.120123	-0.160908	0.962275	1.04938	0.087108	252.549	1.00509
-10.8675	7.0175	17.885	2698.83	3.28562	234.526	2.60228	-0.163767	0.306991	-20.0375	4.6025	24.64	8526.8	5.84014	330.986	4.09332	-1.32106	1.81531	-14.8488	3.1675	18.0162	5203.84	4.56238	82.81	3.12267	-1.37816	1.88312	0.11224	0.320433	0.208193	16.9564	0.260433	1.47821	0.253693	-1.23052	0.17675	0.057035	0.152988	0.095953	2.17531	0.0932805	1.12313	0.0914922	0.577988	0.28536	0.951295	1.04938	0.098088	248.313	0.99662
-6.11625	20.3962	26.5125	7410.91	5.4446	230.16	3.84384	1.3096	1.56018	-14.875	20.1513	35.0263	11536.1	6.79295	301.709	4.73092	1.21212	1.36809	-9.9575	13.3438	23.3012	3177.85	3.56531	73.9988	2.70802	0.691656	1.68584	0.224541	0.320433	0.095892	20.1423	0.283847	1.27319	0.283086	-0.409701	-0.244179	0.057035	0.15799	0.100955	2.07087	0.0910136	0.959713	0.088887	1.25639	1.89765	0.937082	1.03358	0.096502	245.229	0.990411
-6.11625	20.3962	26.5125	7753.12	5.56889	242.961	4.06787	1.07319	1.36311	-6.60625	20.1513	26.7575	12750.5	7.14156	301.184	5.14056	0.904993	-0.0469129	-4.50625	14.7963	19.3025	9996.47	6.32344	72.835	4.63225	0.70186	-0.558439	0.137433	0.320433	0.183	17.4671	0.264327	1.27344	0.258753	-1.0342	-0.29246	0.057035	0.180865	0.12383	2.61429	0.10226	0.969839	0.0977698	0.880693	-0.389111	0.937082	1.04359	0.106506	247.589	0.995166
-6.11625	20.3962	26.5125	7530.29	5.48827	219.52	3.90068	1.24058	2.31556	-6.60625	20.1513	26.7575	12136	6.96735	253.479	4.58469	1.04644	0.275965	-3.31625	14.7963	18.1125	9585.6	6.19212	68.3637	4.24788	0.934739	-0.417935	0.137433	0.318115	0.180682	14.2852	0.239041	1.03517	0.229382	-0.0309472	-1.77946	0.057035	0.180865	0.12383	3.46488	0.117726	0.898103	0.112957	-0.100444	-1.43338	0.937082	1.04359	0.106506	250.11	1.00022
-2.2225	20.3962	22.6187	6860.41	5.23848	183.181	3.34012	1.93052	3.77227	-2.80875	20.1513	22.96	11568	6.80236	219.257	4.11849	1.3167	0.530193	-1.82875	14.7963	16.625	9371.43	6.12256	53.9875	3.96263	1.04516	-0.35959	0.137433	0.315126	0.177693	10.067	0.200669	0.921771	0.192408	1.02355	-0.622316	0.065453	0.180865	0.115412	4.46508	0.133643	0.801662	0.130927	-1.07357	0.0222508	0.937082	1.04359	0.106506	253.473	1.00692
-2.05625	7.90125	9.9575	921.944	1.92036	124.757	1.38572	1.578	3.9248	-2.40625	17.4912	19.8975	3940.72	3.97025	153.842	2.06559	2.22356	4.42411	-1.82875	14.7963	16.625	7811.49	5.58981	37.4237	2.93815	1.50407	0.542132	0.137433	0.251625	0.114192	6.58579	0.162306	0.661545	0.161071	2.98455	8.80702	0.113643	0.180865	0.067222	5.28077	0.145338	0.646478	0.144928	-0.603772	0.815463	0.980514	1.04359	0.063074	256.254	1.01243
-0.65625	3.35125	4.0075	309.211	1.11214	95.27	0.895755	0.549221	0.347843	-2.40625	2.02125	4.4275	133.945	0.731969	107.564	0.595875	0.0936369	0.192094	-1.82875	1.07625	2.905	86.5898	0.588523	21.9625	0.458325	-1.08153	0.413653	0.145363	0.166164	0.020801	6.05522	0.155631	0.517097	0.155573	0.057251	-0.478235	0.11956	0.171715	0.052155	5.49823	0.1483	0.530273	0.148158	-1.44998	5.0245	0.998143	1.02968	0.031537	256.397	1.01271
-1.015	8.79375	9.80875	1016.98	2.01691	116.961	1.14628	2.91189	8.99948	-2.40625	17.71	20.1162	2984.48	3.45513	138.224	1.43377	3.58536	12.6069	-0.28	13.3087	13.5887	2295.29	3.03004	38.2025	1.30697	3.14476	8.91777	0.108946	0.204106	0.09516	6.04922	0.155554	0.688995	0.155205	1.22552	10.5066	0.135603	0.190869	0.055266	5.70181	0.151021	0.550342	0.150898	2.42117	11.225	0.933849	1.03383	0.099979	255.942	1.01182
-10.4213	8.79375	19.215	1808.65	2.68972	158.393	1.70961	0.432137	4.19609	-17.7625	17.71	35.4725	6185.49	4.97413	195.072	2.79167	0.469142	3.92922	-5.8275	13.3087	19.1363	3055.83	3.49619	60.795	1.97624	1.71988	3.78165	0.079239	0.204106	0.124867	5.69152	0.150884	0.972767	0.149507	-1.23281	2.81745	0.067893	0.220088	0.152195	5.86499	0.153166	0.902434	0.151606	-0.838329	4.6322	0.933849	1.06622	0.13237	256.361	1.01264
-11.2088	8.79375	20.0025	3295.61	3.63076	211.461	2.52773	-0.529328	1.30661	-20.51	17.71	38.22	13635.9	7.38536	270.611	4.83574	-0.22162	0.924169	-7.315	13.3087	20.6238	4085.84	4.04269	84.28	2.80109	1.12426	1.92972	0.079239	0.260165	0.180926	6.2685	0.158348	1.31296	0.155789	0.22864	1.84444	0.067893	0.220088	0.152195	6.33542	0.159191	1.2361	0.157039	-0.587319	2.04085	0.933849	1.07012	0.136274	256.023	1.01197
-11.2088	14.14	25.3487	6535.24	5.11282	284.524	3.91517	0.180952	-0.0991567	-20.51	19.6	40.11	18838	8.68056	378.718	6.75973	0.11526	-0.261883	-7.315	13.3087	20.6238	4646.12	4.31097	109.314	3.28755	1.09415	1.14078	0.079239	0.335439	0.2562	9.4404	0.194323	1.86294	0.184997	0.605061	-0.624208	0.067893	0.220088	0.152195	5.98918	0.15478	1.63382	0.151258	-0.25609	-0.318909	0.933849	1.07012	0.136274	252.493	1.00497
-11.2088	14.14	25.3487	6285.74	5.01428	330.304	3.9438	0.245317	-0.00775341	-20.51	19.6	40.11	18227.2	8.53867	408.013	6.92727	-0.101223	-0.529413	-7.315	9.93125	17.2462	3751.53	3.87377	104.965	3.25871	0.425677	-0.669982	0.079239	0.335439	0.2562	10.2477	0.202462	1.95828	0.194261	0.297282	-0.561496	0.067893	0.220088	0.152195	6.01374	0.155097	1.79938	0.151428	-0.219954	-0.472139	0.937509	1.07012	0.132614	251.983	1.00396
-11.2088	14.14	25.3487	5701.16	4.77542	330.584	3.62775	0.474492	0.447256	-20.51	19.6	40.11	19232.3	8.77094	435.461	7.1812	0.12493	-0.489565	-7.315	8.085	15.4	2970.79	3.4472	102.392	2.71477	0.318162	-0.403742	0.139263	0.335439	0.196176	12.1635	0.220577	2.11109	0.216293	0.519351	-0.724694	0.085766	0.217404	0.131638	5.84033	0.152844	1.83476	0.150213	0.0942561	-0.387063	0.937509	1.07012	0.132614	249.72	0.99944
-8.575	14.14	22.715	4477.84	4.23218	293.283	3.06603	0.83509	1.08884	-17.78	19.6	37.38	12835.3	7.16529	372.785	5.71662	0.274887	0.0455421	-3.99875	8.085	12.0838	1977.22	2.81227	80.85	2.04925	0.595426	-0.15283	0.167994	0.335439	0.167445	14.7205	0.242656	1.81884	0.239267	-0.183201	-1.20831	0.085766	0.216306	0.13054	5.01466	0.141629	1.62876	0.139679	0.492407	0.596808	0.937509	1.05341	0.1159	247.251	0.994487
-7.56	5.7225	13.2825	1151.97	2.1466	220.832	1.64626	-0.447711	0.816412	-17.7538	14.6037	32.3575	7230.77	5.37802	256.716	3.78123	0.0133953	1.5656	-3.99875	7.72625	11.725	1514.11	2.46098	57.4612	1.60342	0.906673	0.683042	0.167994	0.29158	0.123586	14.9479	0.244523	1.2408	0.241156	-0.4312	-1.49872	0.100223	0.204838	0.104615	5.01014	0.141565	1.20524	0.140476	0.999383	1.41534	0.960689	1.05341	0.09272	247.625	0.995239
-7.56	4.12125	11.6812	750.14	1.73221	158.48	1.2551	-0.616497	2.09894	-17.7538	1.89	19.6438	4944.93	4.44744	193.909	2.76633	-1.83395	3.36395	-3.99875	1.44375	5.4425	281.178	1.06052	45.0012	0.81536	-1.9123	4.06121	0.167994	0.29158	0.123586	17.3209	0.263218	1.00729	0.261491	-1.61611	1.36472	0.100223	0.194407	0.094184	4.50614	0.134256	0.980392	0.133454	1.57069	3.65053	0.972035	1.02364	0.051606	245.519	0.990997
-4.375	3.7975	8.1725	386.324	1.2431	109.664	0.93639	-0.39978	1.6916	-6.60625	1.79375	8.4	708.746	1.68374	106.321	1.17331	-1.19675	1.48818	-0.56875	1.44375	2.0125	136.812	0.739762	26.5738	0.615895	-0.112477	-1.0693	0.256444	0.29158	0.035136	19.1876	0.277039	0.593469	0.276965	-0.577621	-0.00912163	0.113216	0.154025	0.040809	4.0898	0.127903	0.580171	0.127685	1.05918	1.47322	0.972035	1.01248	0.040443	243.97	0.987867
-3.29875	3.7975	7.09625	268.9	1.03711	97.23	0.79555	-0.205687	1.65713	-3.535	1.79375	5.32875	208.829	0.913957	94.1675	0.73549	-0.170607	0.971973	-0.28875	1.39125	1.68	111.608	0.668156	25.7862	0.55202	0.0263339	-0.957878	0.262239	0.291641	0.029402	19.422	0.278726	0.611586	0.278681	-0.528431	0.61006	0.105286	0.137372	0.032086	3.86522	0.124342	0.475922	0.124178	-0.382594	-0.242163	0.970205	1.00558	0.03538	243.84	0.987603
-3.29875	3.24625	6.545	260.329	1.02045	90.2387	0.815605	-0.668125	1.61028	-2.2925	1.79375	4.08625	178.044	0.843905	87.57	0.69951	0.238649	-0.0723022	-0.35	1.39125	1.74125	99.2113	0.629956	24.6663	0.511245	0.167236	-0.811435	0.262239	0.295057	0.032818	19.5155	0.279395	0.620919	0.279346	-0.443494	0.745739	0.105286	0.134749	0.029463	3.68259	0.121369	0.47397	0.121236	0.0540968	-0.251999	0.970205	1.00558	0.03538	243.896	0.987717
-16.485	3.70125	20.1863	2375.74	3.08269	125.72	1.59663	-3.46584	13.4811	-15.4875	4.5675	20.055	2099	2.89758	178.229	1.50094	-2.95696	10.0476	-4.50625	3.36875	7.875	234.596	0.968703	41.2475	0.606165	-1.36521	10.5135	0.264313	0.355447	0.091134	20.1211	0.283698	0.957273	0.283451	2.63839	10.4137	0.046848	0.142252	0.095404	3.52708	0.118778	0.705953	0.118126	-3.43919	15.6374	0.915488	1.04676	0.131272	243.565	0.987046
-16.485	5.81875	22.3038	3023.81	3.47782	182.831	2.07151	-2.33574	7.33772	-15.4875	4.5675	20.055	4582.51	4.28136	255.824	2.63848	-1.48911	1.5291	-8.295	3.36875	11.6638	1254.37	2.23997	59.7713	1.28744	-1.99214	4.07232	0.264313	0.383263	0.11895	22.6448	0.300964	1.3747	0.299448	1.29393	0.360117	0.023668	0.142252	0.118584	3.05396	0.110525	0.951844	0.108511	-1.64657	2.46821	0.915488	1.04676	0.131272	241.581	0.983018
-16.485	5.81875	22.3038	3143.55	3.54601	213.456	2.21333	-2.17958	6.55241	-15.4875	4.5675	20.055	4657.64	4.31631	281.636	2.73171	-1.39066	1.36379	-8.295	3.36875	11.6638	1360.31	2.33265	74.4975	1.40455	-1.65986	2.9617	0.265472	0.389668	0.124196	26.198	0.323716	1.56373	0.321436	0.212665	-1.62723	0.023668	0.142252	0.118584	2.50382	0.100076	1.09361	0.096827	-0.426477	-0.955982	0.915488	1.04676	0.131272	238.483	0.976694
-16.485	5.94125	22.4263	3332.43	3.65099	241.483	2.38126	-1.93671	5.62325	-15.4875	5.6875	21.175	4909.44	4.43145	340.331	2.99485	-1.07788	0.753893	-8.295	3.4125	11.7075	1434.71	2.39559	92.0588	1.55715	-1.41454	2.45088	0.265472	0.394914	0.129442	29.0929	0.341133	1.87398	0.339515	-0.667522	-0.895344	0.023668	0.142252	0.118584	1.98945	0.0892066	1.37872	0.0859985	0.380013	-0.610922	0.915488	1.04676	0.131272	235.731	0.971044
-15.715	5.94125	21.6562	2978.28	3.45154	287.761	2.46543	-1.37108	3.04989	-12.5738	9.975	22.5487	3835.95	3.91711	335.965	2.74648	-0.782346	0.989059	-8.295	7.2275	15.5225	1814.07	2.69375	118.501	1.76439	-0.821133	1.72915	0.279319	0.593164	0.313845	36.8364	0.383856	2.28665	0.378159	1.84959	2.50165	-0.408944	0.117547	0.526491	5.38922	0.146823	1.94999	0.113408	-2.10781	2.58271	0.763171	1.0104	0.247233	223.532	0.945583
-15.715	11.5325	27.2475	4912.07	4.43264	284.139	3.20005	-0.480302	1.6456	-17.3513	9.975	27.3263	4820.64	4.39119	283.474	2.82089	-1.55811	3.71431	-6.58	14.9362	21.5162	4505.62	4.24529	146.519	2.64443	1.23589	1.85166	0.303658	0.613538	0.30988	49.6771	0.445767	1.94999	0.434793	0.530065	-1.55092	-0.4453	0.117547	0.562847	15.2002	0.246578	1.87721	0.193456	-0.506422	-1.69391	0.721386	0.988383	0.266997	199.753	0.893875
-15.715	11.5325	27.2475	4842.98	4.40135	248.894	3.17317	-0.766439	2.28336	-17.3513	9.975	27.3263	4685.62	4.32926	248.876	2.62972	-1.7082	4.12496	-6.58	14.9362	21.5162	4420.29	4.2049	136.972	2.54237	1.28201	2.01027	0.303658	0.613538	0.30988	61.5015	0.49599	1.75784	0.485169	-0.474949	-1.64234	-0.4453	0.117547	0.562847	24.5786	0.313551	1.75143	0.273879	0.515226	-1.68617	0.721386	0.988383	0.266997	177.262	0.842049
-15.715	11.5325	27.2475	4694.03	4.33314	220.43	3.06446	-0.724864	2.40454	-17.3513	9.975	27.3263	4477.24	4.2319	203.691	2.42182	-1.78491	4.79495	-6.58	14.9362	21.5162	4402.98	4.19666	124.521	2.52465	1.2332	2.06129	0.303658	0.613538	0.30988	73.2856	0.541426	1.4288	0.536549	-2.08193	2.82633	-0.4453	0.103761	0.549061	33.4693	0.365893	1.48212	0.351161	2.22758	3.17252	0.721386	0.988383	0.266997	155.394	0.788401
-10.0013	11.5325	21.5338	3085.08	3.51288	145.127	2.38277	0.144335	3.48341	-17.3513	4.38375	21.735	3911.14	3.95532	136.264	2.0973	-2.56591	6.87944	-6.2475	14.9362	21.1837	4189.28	4.09355	90.0812	2.45476	1.43382	2.35779	0.503311	0.613538	0.110227	79.9801	0.565615	0.799405	0.565452	-1.29944	5.86015	-0.4453	-0.361974	0.083326	38.7151	0.393523	0.868274	0.393222	-0.939051	0.981532	0.721386	0.789889	0.068503	142.706	0.75553
-2.205	3.40375	5.60875	539.811	1.46944	91.5512	1.22167	-0.314084	-0.0869349	-2.6425	4.38375	7.02625	288.728	1.07467	99.0062	0.820085	0.789411	1.81426	-2.2925	3.82375	6.11625	351.554	1.18584	41.965	0.841575	0.565132	1.27508	0.532347	0.584197	0.05185	79.5665	0.564151	0.668316	0.564089	-0.625713	1.81142	-0.414739	-0.361974	0.052765	37.402	0.386792	0.723704	0.386675	-0.488883	0.437792	0.735233	0.789828	0.054595	144	0.758947
-1.77625	5.46	7.23625	622.304	1.57772	97.3787	1.26875	0.386542	0.762612	-2.6425	7.7525	10.395	498.512	1.41211	116.725	1.03404	1.65848	4.5656	-4.4625	3.82375	8.28625	445.891	1.3355	48.9825	0.96887	-0.286484	1.94176	0.519964	0.596092	0.076128	78.579	0.560639	0.750971	0.560551	-0.570136	3.21392	-0.414129	-0.331291	0.082838	36.2318	0.380693	0.823988	0.380522	0.837312	2.70334	0.727974	0.809714	0.08174	145.817	0.76372
-2.205	5.46	7.665	748.847	1.73072	104.781	1.38292	0.2919	0.0144581	-4.33125	7.7525	12.0838	589.637	1.53576	117.171	1.14856	0.96908	3.20678	-4.4625	6.15125	10.6137	916.96	1.91516	65.5463	1.33339	0.599102	1.21929	0.519964	0.596092	0.076128	77.6853	0.557442	0.846985	0.557325	-0.0881613	0.971065	-0.414129	-0.331291	0.082838	35.6879	0.377825	0.950075	0.37764	0.357916	1.67545	0.727974	0.814472	0.086498	147.523	0.768176
-2.2225	5.46	7.6825	615.004	1.56844	91.9625	1.2068	0.55163	0.739075	-4.33125	7.7525	12.0838	628.695	1.58581	95.0425	1.18664	1.07532	3.7936	-4.4625	6.15125	10.6137	800.219	1.7891	62.1863	1.20883	0.620931	2.40441	0.519964	0.596092	0.076128	77.1425	0.555491	0.703513	0.555404	0.193706	2.82205	-0.397476	-0.331291	0.066185	34.9082	0.373675	0.7686	0.373528	0.79671	1.17234	0.727974	0.814472	0.086498	148.878	0.771695
-2.2225	5.46	7.6825	574.078	1.51536	85.2687	1.12546	0.761661	1.33904	-4.33125	7.7525	12.0838	599.565	1.54863	95.6988	1.10247	0.892363	3.70737	-4.4625	6.15125	10.6137	801.39	1.79041	62.1775	1.2249	0.595621	2.46284	0.519964	0.596092	0.076128	76.6039	0.553548	0.699609	0.553471	0.726918	4.68664	-0.397476	-0.331291	0.066185	34.5451	0.371726	0.73871	0.371601	0.618311	1.76092	0.727974	0.814472	0.086498	149.815	0.774118
-8.0325	4.48	12.5125	789.579	1.77717	107.721	1.23711	-1.24619	3.25774	-4.33125	8.05875	12.39	688.097	1.65903	102.252	1.10757	1.5613	6.83167	-4.68125	6.15125	10.8325	913.463	1.9115	66.045	1.33472	0.217026	1.74527	0.527162	0.580354	0.053192	75.8702	0.550891	0.768356	0.550844	0.045344	1.61389	-0.398574	-0.331779	0.066795	34.8932	0.373594	0.771772	0.373461	0.586326	1.97584	0.738588	0.814472	0.075884	150.656	0.776289
-11.095	9.17	20.265	2566.87	3.20429	160.081	2.06885	-0.442632	1.97936	-3.1675	8.05875	11.2263	656.781	1.62084	112.376	1.0486	1.80004	6.25771	-4.68125	2.765	7.44625	507.54	1.42484	56.3413	1.06151	-0.869984	1.19211	0.527162	0.580354	0.053192	75.6137	0.549959	0.753289	0.549915	0.090588	1.42348	-0.43981	-0.331779	0.108031	35.7625	0.378219	0.920429	0.377819	-1.29868	2.80307	0.729438	0.792817	0.063379	149.793	0.774061
-11.095	9.17	20.265	2642.72	3.25129	178.859	2.19257	-0.471683	1.75858	-1.505	8.05875	9.56375	509.525	1.42762	124.88	0.813435	2.77358	10.5081	-4.68125	2.765	7.44625	415.169	1.28867	53.1562	0.92694	-0.902522	1.55363	0.527162	0.580354	0.053192	74.9264	0.547454	0.777872	0.54741	0.535093	1.94318	-0.43981	-0.331779	0.108031	36.4847	0.382019	1.05103	0.381665	-1.05638	2.7517	0.729438	0.792817	0.063379	149.831	0.774159
-11.095	12.67	23.765	4759.11	4.36308	208.863	3.15878	0.133258	0.747816	-6.53625	8.05875	14.595	905.089	1.90272	158.602	1.23974	0.538048	4.11572	-4.68125	5.57375	10.255	1138.86	2.13435	67.5675	1.59757	0.673939	0.526823	0.524966	0.580354	0.055388	74.3199	0.545233	0.952332	0.545176	1.06864	3.58395	-0.43981	-0.331779	0.108031	37.0722	0.385083	1.29442	0.384683	-0.250624	1.77885	0.729438	0.808189	0.078751	150.007	0.774616
-11.095	12.67	23.765	4740.05	4.35433	208.504	3.10828	0.063147	1.01094	-6.53625	3.78875	10.325	738.813	1.71908	158.839	1.202	-0.540692	1.55783	-3.99875	5.57375	9.5725	1162.63	2.15651	65.2837	1.62417	0.645067	0.336489	0.524966	0.580049	0.055083	74.9867	0.547674	0.900543	0.547597	0.52377	0.280722	-0.43981	-0.318786	0.121024	35.5641	0.377169	1.25007	0.376353	0.0648905	-0.12428	0.729438	0.810751	0.081313	150.865	0.776827
-4.45375	12.67	17.1238	2940.32	3.42947	155.724	2.23398	1.46147	2.60659	-6.53625	3.29	9.82625	815.259	1.80583	141.347	1.27267	-0.761324	0.964299	-3.99875	5.57375	9.5725	1452.4	2.41031	57.1812	1.94845	0.169227	-0.719538	0.524966	0.580049	0.055083	75.7223	0.550354	0.862235	0.550263	0.1785	-0.296166	-0.405101	-0.318786	0.086315	33.9995	0.368779	0.970388	0.368232	0.199402	-0.66026	0.752801	0.810751	0.05795	151.589	0.778688
-4.45375	12.67	17.1238	3076.8	3.50816	157.491	2.36838	1.39468	2.05338	-6.53625	3.29	9.82625	1003.05	2.00304	152.74	1.55939	-0.293063	0.443668	-4.40125	5.57375	9.975	1846.36	2.71762	64.2075	2.38088	0.0622323	-1.14945	0.524966	0.582855	0.057889	77.4568	0.556621	0.946781	0.556496	-0.189944	-0.306645	-0.405101	-0.318786	0.086315	33.39	0.365459	1.00754	0.364998	-0.0460943	-0.072888	0.751398	0.810751	0.059353	150.488	0.775857
-4.45375	7.8575	12.3112	1060.22	2.05934	134.304	1.51581	1.09988	2.51221	-4.7425	2.66875	7.41125	690.098	1.66144	124.854	1.28674	-0.29626	-0.273517	-4.40125	3.70125	8.1025	1215.56	2.20505	53.6987	1.87229	0.0551762	-1.00615	0.535336	0.583221	0.047885	79.4877	0.563871	0.791414	0.563786	-0.129394	-0.706574	-0.390339	-0.318786	0.071553	33.1493	0.364139	0.805566	0.363822	0.670711	0.236306	0.745725	0.810751	0.065026	148.552	0.77085
-4.45375	10.15	14.6037	1544.87	2.48585	132.886	1.74842	1.33063	2.84928	-4.4275	3.2375	7.665	735.823	1.7156	133.28	1.37518	-0.0829868	-0.483546	-4.40125	4.7425	9.14375	1368.4	2.33957	59.6662	2.02625	-0.0215835	-1.04838	0.539545	0.588162	0.048617	80.4239	0.567182	0.854366	0.567097	-0.476092	-0.357504	-0.478789	-0.345748	0.133041	34.4348	0.371133	1.04353	0.370827	-3.0308	17.1348	0.704062	0.795013	0.090951	146.326	0.765051
-4.62875	10.15	14.7788	1643.51	2.56399	151.463	1.85272	1.1711	2.0986	-3.955	3.2375	7.1925	591.243	1.53785	144.436	1.24001	0.0132908	-0.399259	-4.40125	4.7425	9.14375	1143.3	2.13851	66.29	1.77856	-0.0141862	-0.661671	0.539545	0.597617	0.058072	81.558	0.571167	0.992592	0.571096	-0.0693779	0.882896	-0.478789	-0.344223	0.134566	34.9379	0.373834	1.31052	0.373494	-2.32308	11.9788	0.704062	0.795013	0.090951	144.881	0.761264
-4.62875	10.15	14.7788	1610.15	2.53783	152.136	1.862	1.00425	1.9282	-3.94625	4.82125	8.7675	695.014	1.66735	141.312	1.27781	0.339368	0.0180905	-3.43875	4.7425	8.18125	973.525	1.97335	70.49	1.60857	0.134409	-0.609868	0.53436	0.597617	0.063257	80.7176	0.568217	1.03444	0.568081	-0.518392	0.129143	-0.478789	-0.324581	0.154208	35.3055	0.375795	1.40861	0.375336	-1.46742	5.88924	0.704062	0.795013	0.090951	145.401	0.76263
-4.62875	10.15	14.7788	1644.19	2.56452	152.565	1.90575	0.804822	2.46434	-3.94625	4.82125	8.7675	650.34	1.61287	145.075	1.19886	0.601776	0.525891	-3.43875	4.7425	8.18125	887.802	1.88446	69.09	1.43209	-0.0739397	0.174836	0.53436	0.597617	0.063257	79.3883	0.563519	1.0761	0.563361	0.200291	-0.578177	-0.478789	-0.324581	0.154208	33.7554	0.367453	1.39556	0.366756	-1.26245	3.20413	0.704062	0.800259	0.096197	148.398	0.770449
-4.62875	3.94625	8.575	644.153	1.60518	122.789	1.25639	-0.600935	0.865159	-2.40625	4.82125	7.2275	443.517	1.33194	108.727	0.905555	1.29271	1.81114	-3.43875	4.59375	8.0325	532.748	1.45979	49.9362	0.97559	0.0535702	1.26642	0.53436	0.597617	0.063257	78.2301	0.559393	0.903105	0.559259	0.949668	0.658873	-0.429745	-0.324581	0.105164	32.1936	0.358851	1.07927	0.358203	-0.936082	0.151586	0.731817	0.800259	0.068442	151.096	0.777421
-4.19125	4.10375	8.295	611.748	1.56429	109.191	1.246	-0.552601	0.402944	-2.82625	5.29375	8.12	703.826	1.67789	116.252	1.13816	1.14839	0.727912	-3.96375	4.3225	8.28625	797.442	1.78599	63.9975	1.21779	-0.204048	0.379902	0.506971	0.597617	0.090646	76.3828	0.552749	0.954772	0.552591	-0.277578	2.17228	-0.429745	-0.32025	0.109495	31.0633	0.352496	0.887001	0.351922	-1.56479	2.13692	0.749385	0.809043	0.059658	153.962	0.784759
-4.19125	4.47125	8.6625	700.477	1.67389	89.67	1.26472	-0.0562131	0.801706	-4.1475	5.29375	9.44125	694.553	1.6668	102.681	1.1761	0.704747	2.02481	-3.96375	4.06	8.02375	745.795	1.72719	52.3775	1.1887	-0.504819	1.16485	0.506971	0.581574	0.074603	77.0903	0.555303	0.866566	0.555147	-0.915058	1.84125	-0.365695	-0.318542	0.047153	29.0061	0.340623	0.634949	0.340495	-0.0984285	0.391175	0.757132	0.809043	0.051911	155.578	0.788868
-4.19125	10.745	14.9362	2171.38	2.94712	98.9013	1.96745	1.21533	1.85989	-4.1475	5.29375	9.44125	1014.44	2.01439	114.502	1.51574	0.613789	0.383093	-5.985	8.155	14.14	1844.86	2.71651	72.6425	1.88055	0.031525	1.20175	0.501542	0.603046	0.101504	77.1978	0.55569	1.05164	0.555415	-0.816696	1.13726	-0.361364	-0.28304	0.078324	28.2716	0.336283	0.721386	0.33605	1.46381	3.66719	0.759816	0.815326	0.05551	156.282	0.790651
-4.19125	10.745	14.9362	2904.97	3.4088	118.886	2.4829	0.715275	0.0763086	-6.46625	6.86	13.3262	1828.02	2.70408	150.456	2.11344	0.271626	0.0908391	-5.985	8.155	14.14	3535.09	3.76037	101.255	3.02239	-0.0779802	-0.461622	0.501542	0.603046	0.101504	76.9906	0.554943	1.23433	0.554618	-0.634921	0.126776	-0.361364	-0.226615	0.134749	25.6862	0.320538	0.965325	0.318846	1.06497	-0.115202	0.756034	0.842715	0.086681	159.426	0.798563
-5.20625	10.745	15.9512	3085.7	3.51323	109.104	2.61989	0.477975	-0.106803	-6.46625	6.86	13.3262	1557.33	2.49586	128.152	1.8753	0.40269	1.29643	-5.985	8.155	14.14	3635.45	3.81337	86.625	3.05735	-0.0782501	-0.531568	0.501542	0.603046	0.101504	77.1652	0.555572	0.989725	0.555333	-0.549948	1.1201	-0.352275	-0.226615	0.12566	23.7058	0.307934	0.895053	0.306416	0.477751	-0.829687	0.756034	0.842715	0.086681	161.614	0.804025
-5.20625	10.745	15.9512	2790.36	3.34087	107.153	2.32585	0.782067	0.330075	-6.46625	6.86	13.3262	1259.37	2.24444	121.074	1.49541	0.0883829	2.09892	-5.985	8.155	14.14	3611.04	3.80055	85.575	3.04325	-0.0624452	-0.526345	0.501542	0.603046	0.101504	75.6591	0.550124	0.925126	0.54992	0.0905416	1.989	-0.352275	-0.226615	0.12566	22.573	0.300486	0.885598	0.299337	0.267099	-0.188795	0.756034	0.842715	0.086681	164.253	0.810564
-5.20625	7.30625	12.5125	1324.3	2.30156	88.3662	1.62974	0.515174	1.06277	-6.46625	6.86	13.3262	959.205	1.95878	97.615	1.21713	-0.162441	5.67373	-4.585	7.77	12.355	2526.64	3.17908	66.4737	2.36569	0.317481	-0.205401	0.518317	0.584258	0.065941	75.0938	0.548065	0.690093	0.547991	0.841211	3.19526	-0.349713	-0.226615	0.123098	21.6542	0.294308	0.706197	0.293634	1.0463	1.15957	0.756034	0.842715	0.086681	165.994	0.814847
-8.085	6.685	14.77	1229.69	2.21783	90.58	1.58386	-0.927901	2.14837	-2.975	4.8475	7.8225	382.056	1.23621	79.7037	0.9184	1.33411	2.86641	-7.3325	4.94375	12.2762	1768.24	2.6595	48.16	1.9888	-0.371961	0.0462935	0.518439	0.563945	0.045506	74.5567	0.546102	0.5795	0.546062	-0.939373	3.36314	-0.316285	-0.266448	0.049837	22.2799	0.298529	0.606584	0.298325	1.0238	0.202733	0.797087	0.844667	0.04758	165.982	0.814819
-20.2125	10.64	30.8525	5521.75	4.69968	242.112	2.81047	-1.70188	3.49958	-6.92125	7.37625	14.2975	650.696	1.61331	152.889	1.13064	0.151855	4.01506	-7.3325	4.9175	12.25	1632.19	2.55515	79.415	1.94117	-0.506562	0.0133487	0.514169	0.589565	0.075396	74.8329	0.547112	0.942694	0.54703	0.239124	2.87825	-0.357277	-0.258335	0.098942	22.9941	0.303276	1.42295	0.302854	-0.417397	1.57626	0.747616	0.895602	0.147986	164.918	0.812202
-20.2125	15.12	35.3325	7142.54	5.34511	293.239	3.47109	-0.959593	2.49376	-6.92125	7.37625	14.2975	754.018	1.73668	188.274	1.30193	-0.0692519	2.71109	-7.3325	5.075	12.4075	1642.78	2.56342	92.7237	1.90515	-0.407864	0.139448	0.511363	0.589565	0.078202	73.8359	0.543455	1.12051	0.543286	-0.21195	0.0937715	-0.357277	-0.258335	0.098942	22.6758	0.30117	1.63431	0.30065	-0.645287	0.894321	0.747616	0.895602	0.147986	165.945	0.814726
-20.2125	15.12	35.3325	7172.99	5.35649	305.926	3.53178	-0.938211	2.42489	-6.92125	7.37625	14.2975	751.434	1.73371	198.179	1.29087	-0.0804826	2.77176	-7.3325	5.075	12.4075	1653.57	2.57182	90.5187	1.94873	-0.456755	0.0890437	0.511363	0.589565	0.078202	72.6319	0.539006	1.1579	0.538811	0.467753	-0.316361	-0.357277	-0.258335	0.098942	22.1258	0.297495	1.72551	0.296949	-1.1177	1.38679	0.747616	0.895602	0.147986	167.454	0.818423
-20.2125	15.12	35.3325	6781.55	5.20828	289.257	3.32367	-1.09471	3.15558	-6.92125	7.37625	14.2975	578.47	1.52114	191.966	1.12424	0.0911641	4.56978	-4.165	5.075	9.24	869.771	1.86523	82.0487	1.45166	-0.34363	0.523304	0.511363	0.589565	0.078202	71.9043	0.536299	1.13259	0.536125	0.973248	0.756281	-0.357277	-0.258335	0.098942	22.121	0.297463	1.58576	0.296953	-1.31076	1.90151	0.747616	0.895602	0.147986	167.682	0.818979
-5.9675	15.12	21.0875	2231.63	2.98773	148.12	1.92878	2.22204	8.41202	-6.92125	4.62875	11.55	444.891	1.334	125.694	0.98203	0.280661	5.11286	-5.0225	5.075	10.0975	450.56	1.34248	46.83	0.95053	-0.294041	3.99819	0.506544	0.589565	0.083021	70.548	0.531218	0.824537	0.531139	1.32321	7.60946	-0.350018	-0.259616	0.090402	21.3446	0.292196	0.812154	0.292039	-1.6114	8.9443	0.780922	0.867847	0.086925	169.711	0.82392
-4.31375	55.1425	59.4563	17864.3	8.45325	149.494	3.44575	3.92603	17.0949	-2.91375	40.845	43.7588	11791.8	6.86785	150.911	2.59808	4.26555	18.58	-6.51	3.325	9.835	757.157	1.7403	51.8525	1.18909	-1.43563	3.08628	0.21777	0.551562	0.333792	67.844	0.520938	1.03297	0.518469	-4.90506	24.2521	-0.443226	0.221247	0.664473	22.5982	0.300654	1.32486	0.297429	4.30085	30.9323	0.27877	0.859368	0.580598	164.287	0.810647
-81.06	61.4338	142.494	125942	22.4447	919.713	11.9699	-0.921492	3.78669	-63.7525	53.8737	117.626	75990.6	17.4345	715.505	8.89056	-0.647696	4.18197	-16.5375	63.4025	79.94	41388.5	12.8668	246.269	5.31129	3.31941	11.7118	-0.17263	1.5993	1.77193	78.9863	0.56209	5.40362	0.501654	0.847842	4.48111	-1.08214	0.27145	1.35359	27.9576	0.33441	6.2037	0.297709	-0.14328	2.77724	-0.154025	1.9986	2.15263	197.415	0.888628
-201.714	77.4812	279.195	290889	34.1109	2701.3	21.0026	-1.77045	7.47614	-138.04	53.8737	191.914	170736	26.1332	1927.46	15.5188	-1.37192	4.59549	-19.1363	63.4025	82.5387	78115.6	17.6766	522.27	9.77834	1.75773	2.62803	-0.217221	1.9986	2.21583	130.88	0.723547	14.8113	0.555143	1.16342	1.25894	-1.82634	0.41663	2.24297	58.348	0.483106	18.4091	0.361141	-1.31358	2.72188	-0.154025	1.9986	2.15263	249.259	0.998518
-201.714	127.908	329.621	397385	39.869	3885.75	28.6938	-1.00959	3.91063	-138.04	165.856	303.896	271085	32.9293	2959.11	21.8205	-0.020174	4.51083	-45.535	63.4025	108.938	118234	21.7471	868.604	14.9939	0.710596	0.187687	-0.283467	1.9986	2.28207	171.096	0.827275	23.5548	0.590967	0.90248	-0.222675	-1.82634	0.41663	2.24297	83.2142	0.576937	26.6848	0.414864	-1.02778	0.612329	-0.30744	1.9986	2.30604	278.341	1.05516
-201.714	152.792	354.506	483954	43.9979	4863.24	33.5647	-0.45964	2.5819	-138.04	165.856	303.896	326383	36.1321	3603.55	25.7609	-0.178212	2.91756	-45.535	63.4025	108.938	132086	22.9857	1072.55	17.4425	0.435127	-0.314115	-0.385764	1.9986	2.38437	203.983	0.903289	28.7572	0.60584	0.766375	-0.909178	-1.82634	0.41663	2.24297	114.007	0.675297	31.8483	0.477439	-0.800017	-0.502395	-0.30744	1.9986	2.30604	303.628	1.10205
-201.714	152.792	354.506	478172	43.7343	5206.84	32.7556	-0.318071	2.80246	-151.524	165.856	317.38	394598	39.729	4502.94	27.1127	-0.375668	2.93468	-60.9437	52.64	113.584	114146	21.3678	1245.6	16.7691	-0.0650305	0.12613	-0.385764	1.9986	2.38437	246.427	0.992828	33.8261	0.706008	0.458327	-1.3583	-1.9986	0.41663	2.41523	174.55	0.835583	36.3547	0.617935	-0.520814	-0.887126	-0.30744	1.9986	2.30604	346.354	1.17704
-114.336	157.693	272.029	503329	44.87	4818.9	34.9967	0.581421	1.02597	-238.744	165.856	404.6	488901	44.2222	4735.73	27.909	-1.0566	6.22066	-60.9437	43.225	104.169	112652	21.2275	1311.71	16.9416	-0.256078	0.12724	-0.385764	1.9986	2.38437	238.227	0.976169	30.6412	0.676414	0.573069	-1.2532	-1.9986	0.376919	2.37552	164.748	0.811783	31.1573	0.593141	-0.603968	-0.79289	-0.30744	1.9986	2.30604	325.372	1.14083
-101.281	157.693	258.974	440825	41.9917	4456.06	31.9881	0.439246	1.18573	-238.744	148.137	386.881	438106	41.862	4747.47	26.6542	-1.49649	7.40487	-60.9437	47.1888	108.132	95593.5	19.5544	1247.65	15.5817	-0.0755157	0.54395	-0.385764	1.9986	2.38437	211.379	0.919519	28.2354	0.59765	0.78868	-0.992048	-1.9986	0.376919	2.37552	152.094	0.779984	28.1307	0.535311	-0.807094	-0.578281	-0.186721	1.9986	2.18533	295.661	1.08749
-129.5	157.693	287.193	531834	46.1231	5056.4	36.1988	0.248794	0.426085	-238.744	197.724	436.467	621921	49.8767	6155.55	31.535	-0.875418	5.09134	-60.9437	47.1888	108.132	106028	20.594	1291.75	16.7418	-0.0565194	0.147745	-0.279563	1.9986	2.27817	229.637	0.958409	31.4836	0.642846	0.683249	-1.12983	-1.9986	0.268156	2.26676	141.578	0.752538	30.5312	0.515633	-0.86498	-0.345638	-0.186721	1.9986	2.18533	315.985	1.12425
-143.089	157.693	300.781	557803	47.2357	5006.94	37.9196	0.0637018	0.336916	-238.744	197.724	436.467	559573	47.3106	5678.35	29.2403	-0.953488	6.4114	-59.8675	47.1888	107.056	104333	20.4287	1200.33	17.0805	0.0348006	-0.332325	-0.279563	1.9986	2.27817	230.226	0.959637	30.0163	0.619923	0.803096	-1.01208	-1.83561	0.355752	2.19136	115.03	0.678322	30.4237	0.459931	-0.935554	-0.256296	-0.186721	1.9986	2.18533	309.476	1.11261
-143.089	143.57	286.659	502579	44.8365	4783.51	35.8701	-0.182928	0.441897	-192.027	197.724	389.751	479845	43.8107	5411.4	28.0975	-0.513307	5.19267	-43.1813	47.1888	90.37	84238.7	18.3563	1063.89	14.9291	0.256834	-0.303605	-0.279563	1.9986	2.27817	229.589	0.958309	30.8597	0.623013	0.770331	-1.05295	-1.83561	0.355752	2.19136	107.101	0.654525	29.6595	0.442566	-0.985735	-0.0677173	-0.17507	1.9986	2.17367	318.317	1.12839
-164.229	143.57	307.799	652390	51.0839	4951.41	42.7144	-0.217609	-0.0670302	-192.027	197.724	389.751	477624	43.7092	5134.19	27.4781	-0.621149	5.37374	-43.1813	44.4325	87.6138	91684.3	19.1504	972.606	15.4354	0.316927	-0.377792	-0.279563	1.9986	2.27817	240.925	0.981683	29.9897	0.65664	0.681912	-1.16985	-1.83561	0.537349	2.37296	97.8439	0.6256	30.3423	0.436583	-0.916831	0.0337789	-0.348371	1.9986	2.34698	334.059	1.15596
-164.229	131.784	296.012	543861	46.6417	4038.19	38.6745	-0.345727	0.0552544	-170.905	108.902	279.807	288123	33.9484	4038.28	22.685	-1.22685	5.53134	-43.1813	44.4325	87.6138	84162.2	18.348	916.501	14.3665	0.423327	-0.226049	-0.27511	1.9986	2.27371	225.319	0.949356	27.4742	0.618409	0.771958	-1.06868	-1.83561	0.537349	2.37296	84.1544	0.580188	27.6263	0.400522	-1.04976	0.488698	-0.348371	1.9986	2.34698	325.527	1.1411
-164.229	148.461	312.69	536927	46.3434	4022.79	37.5802	-0.0968233	0.246777	-190.085	138.583	328.668	373806	38.6681	4383.28	26.0874	-1.12695	5.71905	-44.7912	53.1738	97.965	89821.8	18.9549	905.739	14.8496	0.71954	0.321543	-0.309514	1.9986	2.30812	182.975	0.855512	26.852	0.529245	1.0007	-0.583575	-1.99372	0.537349	2.53107	63.5297	0.504102	24.3941	0.346414	-1.17736	1.26835	-0.348371	1.9986	2.34698	276.625	1.0519
-164.229	148.461	312.69	543007	46.605	4227.51	36.6292	-0.0111192	0.401899	-190.085	138.583	328.668	390253	39.5097	4374.59	28.1863	-1.2016	5.10922	-44.7912	53.1738	97.965	102812	20.2792	902.431	16.3839	0.811961	0.227654	-0.309514	1.9986	2.30812	165.572	0.813812	26.031	0.492131	1.12394	-0.290749	-1.9986	0.537349	2.53595	69.3341	0.526627	26.2381	0.348579	-1.42851	2.05966	-0.348371	1.9986	2.34698	256.802	1.01351
-121.643	174.799	296.441	507530	45.0569	4398	34.7145	0.38859	0.764863	-190.085	230.423	420.508	524441	45.8014	5380.17	32.3382	-0.142574	4.76304	-44.7912	64.1725	108.964	106289	20.6194	1001.96	15.9151	0.975728	1.06529	-0.358375	1.9986	2.35698	161.843	0.804594	29.3194	0.481801	1.16482	-0.193836	-1.9986	0.360632	2.35924	77.1244	0.555426	27.7169	0.365548	-1.43753	1.79632	-0.3294	1.9986	2.328	245.756	0.991476
-121.643	174.799	296.441	632032	50.2805	5055.42	38.0782	0.333624	0.506601	-190.085	230.423	420.508	605076	49.1966	5732.75	35.4339	-0.538292	4.16902	-44.7912	64.1725	108.964	123302	22.2083	1118.55	18.036	0.965346	1.014	-0.358375	1.9986	2.35698	148.581	0.770923	30.1305	0.453813	1.23898	0.0331126	-1.9986	0.360632	2.35924	69.455	0.527086	27.6939	0.334178	-1.66094	2.71593	-0.59719	1.9986	2.59579	241.205	0.982253
-121.643	174.799	296.441	598740	48.9383	5034.33	37.6825	0.237388	0.483724	-177.511	230.423	407.934	579247	48.1351	5528.91	34.7049	-0.391132	3.66439	-42.84	64.1725	107.013	109981	20.9744	1087.51	17.005	0.733992	0.648163	-0.358375	1.9986	2.35698	157.373	0.793404	29.5788	0.478159	1.17939	-0.112788	-1.9986	0.360632	2.35924	50.3504	0.448778	26.823	0.284285	-1.94285	4.64979	-0.59719	1.9986	2.59579	249.491	0.998982
-118.808	179.777	298.585	691046	52.5755	4902.89	40.7704	0.302647	0.686329	-177.511	230.423	407.934	522191	45.703	5302.64	31.906	-0.174525	4.3798	-42.84	64.1725	107.013	105201	20.5135	1082.29	16.9115	0.721928	0.439155	-0.358375	1.9986	2.35698	168.664	0.821376	29.6628	0.510683	1.05356	-0.393188	-1.79572	0.394243	2.18996	32.4988	0.360548	24.3725	0.253737	-1.57066	4.58827	-0.59719	1.9986	2.59579	273.883	1.04668
-118.808	179.777	298.585	739747	54.3966	4728.89	42.4117	0.341824	0.646395	-205.931	230.423	436.354	542797	46.596	4437.75	30.2613	-0.709324	5.61681	-42.84	66.7188	109.559	112366	21.2005	1084.13	17.6378	0.461785	0.0108899	-0.322934	1.9986	2.32154	166.992	0.817293	28.6105	0.515273	1.01763	-0.4431	-1.2796	0.394243	1.67384	25.859	0.321614	23.189	0.252037	-0.580553	0.505874	-0.59719	1.9986	2.59579	279.331	1.05704
-118.808	198.432	317.24	633461	50.3373	4487.06	38.0303	0.477412	2.02569	-205.931	199.456	405.387	528489	45.9778	4268.4	27.6982	-0.762141	6.17324	-42.0525	66.7188	108.771	101910	20.1901	983.623	16.1102	0.609587	0.0847573	-0.322934	1.9986	2.32154	188.132	0.867484	27.9797	0.562548	0.892379	-0.724954	-1.53061	0.394243	1.92485	41.819	0.408994	24.9151	0.285395	-1.31724	2.18589	-0.306464	1.9986	2.30507	290.92	1.07874
-118.808	198.432	317.24	628785	50.1512	4360.13	36.0539	0.500919	2.32564	-283.964	260.724	544.688	713414	53.4196	4761.48	27.6502	-0.921923	10.8461	-60.55	66.7188	127.269	125362	22.393	1061.04	17.6376	0.222083	-0.0549083	-0.298534	1.9986	2.29714	191.023	0.874123	28.4294	0.596338	0.810019	-0.680253	-1.53061	0.394243	1.92485	54.0493	0.46497	25.1454	0.33244	-1.03577	1.02996	-0.306464	1.9986	2.30507	281.921	1.06192
-113.05	198.432	311.482	424389	41.2014	3313.96	28.7652	0.327908	3.86919	-283.964	260.724	544.688	649981	50.9895	3846.74	23.5809	-1.09881	13.4099	-60.55	66.7188	127.269	115887	21.5302	892.115	16.5269	-0.0941337	0.950946	-0.298534	1.9986	2.29714	166.841	0.816923	22.5488	0.611978	0.799642	0.0312787	-1.53061	0.340868	1.87148	52.8642	0.459845	20.2119	0.333915	-1.19737	1.72106	-0.291641	1.9986	2.29025	230.708	0.960641
-104.878	198.432	303.31	307217	35.0552	2572.32	24.7656	1.53577	7.53775	-283.964	260.724	544.688	554190	47.0825	3245.12	22.6912	-1.24135	17.3905	-60.55	47.7487	108.299	94633.4	19.4559	735.087	15.4623	-0.148807	-0.059476	-0.298534	1.9986	2.29714	139.649	0.747394	17.0846	0.610061	0.917213	1.61219	-1.53061	0.221674	1.75229	47.372	0.435302	16.0947	0.31414	-1.65179	3.17314	-0.055449	1.9986	2.05405	211.049	0.918802
-89.2675	131.819	221.086	201212	28.3699	1680.39	21.9153	0.609922	2.61051	-283.964	260.724	544.688	385593	39.273	2461.27	19.7895	-1.84311	29.4186	-60.55	47.7487	108.299	106936	20.682	736.969	16.971	-0.356879	-0.199528	-0.108641	1.9986	2.10724	94.7818	0.615733	13.0855	0.550567	1.04999	5.49425	-1.34889	0.026779	1.37567	30.9907	0.352084	11.0469	0.289151	-1.59311	4.61204	-0.023729	1.9986	2.02233	192.512	0.877524
-286.685	286.685	573.37	1.41539e+06	75.2435	3645.06	30.7921	0.197703	7.35856	-286.685	286.685	573.37	1.85417e+06	86.1201	3614.54	34.3955	0.172429	6.29084	-199.273	1.295	200.568	376272	38.7954	1096.45	16.9072	-2.47636	6.21706	-1.3409	1.9986	3.33951	94.1527	0.613686	12.6632	0.468309	0.985264	5.20876	-1.21768	1.21567	2.43335	34.7477	0.372815	12.3856	0.33794	2.6109	12.3671	-1.41929	1.9986	3.41789	230.813	0.96086
-53.2263	1.68	54.9062	13294.9	7.29243	101.483	1.80338	-6.2961	38.1493	-0.90125	30.31	31.2112	3532.01	3.75873	82.4512	0.91329	6.56526	42.8538	-35.805	1.295	37.1	2393.74	3.09434	86.6075	0.87115	-9.11981	90.2215	0.329095	0.980087	0.650992	32.8068	0.362253	1.08983	0.357241	8.21121	71.5543	-0.327021	0.056669	0.38369	24.796	0.314935	1.12899	0.313369	7.71143	63.2796	0.907619	1.19237	0.284748	211.578	0.919952
-5.95875	1.68	7.63875	379.877	1.23268	51.2225	0.879095	-2.77775	8.55043	-2.73875	1.11125	3.85	172.178	0.829886	49.8575	0.58625	-1.19696	1.75698	-1.4	2.7475	4.1475	178.44	0.844844	25.41	0.624365	0.874375	1.69654	0.327936	0.375638	0.047702	30.3848	0.348625	0.609939	0.348575	1.15147	5.41135	-0.352946	-0.302194	0.050752	25.2458	0.317779	0.531249	0.317725	-2.20325	10.2727	0.89243	0.928115	0.035685	209.51	0.915445
-5.95875	1.68	7.63875	402.307	1.26855	60.8825	0.91189	-2.13386	5.4885	-2.8175	1.11125	3.92875	326.708	1.14317	58.415	0.879095	-0.547816	-0.478803	-1.4	2.7475	4.1475	163.798	0.80944	26.985	0.57694	1.04036	1.79576	0.327936	0.375638	0.047702	30.9417	0.351805	0.67588	0.351711	0.516068	0.285038	-0.352946	-0.302194	0.050752	25.898	0.321857	0.556808	0.321723	-0.787444	-0.0992448	0.89243	0.928115	0.035685	208.226	0.912635
-5.95875	2.73875	8.6975	447.877	1.33847	65.9663	0.997955	-1.89256	4.64651	-2.8175	1.00625	3.82375	328.897	1.14699	66.3688	0.872795	-0.449868	-0.774601	-1.4	2.7475	4.1475	152.226	0.780323	25.69	0.540225	1.25665	2.53023	0.327936	0.378566	0.05063	31.5821	0.355427	0.684847	0.355311	0.0248052	-0.46125	-0.352946	-0.302194	0.050752	26.4943	0.325542	0.579988	0.325393	0.0247741	-0.939751	0.89243	0.928115	0.035685	206.863	0.909645
-5.95875	2.73875	8.6975	487.184	1.39597	69.9125	1.08367	-1.80178	4.13346	-2.8175	1.225	4.0425	324.92	1.14003	68.5212	0.839755	-0.51194	-0.96508	-1.4	2.7475	4.1475	139.184	0.746147	25.8212	0.4886	1.53487	3.44463	0.327936	0.378566	0.05063	32.0677	0.358149	0.683932	0.35806	-0.599328	1.01013	-0.352946	-0.302194	0.050752	27.0335	0.328837	0.621712	0.328733	0.736834	0.802963	0.89243	0.928115	0.035685	205.854	0.907422
-3.115	4.725	7.84	424.945	1.30376	64.0062	1.07909	0.0127546	3.12144	-2.8175	1.225	4.0425	215.519	0.928481	59.85	0.64358	-1.00739	0.0982779	-1.72375	1.44375	3.1675	63.3222	0.503278	24.5787	0.38178	-1.52557	3.46069	0.343979	0.378566	0.034587	32.2446	0.359136	0.591334	0.359089	0.188574	0.569957	-0.342698	-0.311771	0.030927	27.2446	0.330119	0.540155	0.330067	0.270356	0.270013	0.892979	0.919697	0.026718	205.26	0.906113
-2.05625	4.725	6.78125	484.717	1.39243	60.1213	1.15976	1.28416	4.3225	-2.135	2.54625	4.68125	128.023	0.715607	55.825	0.4767	0.929458	2.7576	-1.72375	1.95125	3.675	102.651	0.640785	24.4737	0.48622	-0.524902	1.98862	0.33062	0.378566	0.047946	31.8012	0.356658	0.606645	0.356558	-0.367422	0.340882	-0.342698	-0.297314	0.045384	26.3279	0.324518	0.550769	0.324369	0.698666	-0.140676	0.892979	0.92903	0.036051	206.928	0.909787
-2.05625	4.725	6.78125	434.093	1.31772	53.7687	1.05392	1.44621	4.47727	-1.35625	2.54625	3.9025	118.321	0.687956	46.8825	0.44758	1.4046	2.55979	-1.72375	2.205	3.92875	117.913	0.686769	30.03	0.52759	-0.371632	1.37804	0.33062	0.375455	0.044835	30.9267	0.35172	0.57706	0.351611	0.157958	-0.584821	-0.342698	-0.297314	0.045384	25.3673	0.318543	0.525027	0.318377	-0.0896525	-1.0283	0.89792	0.934703	0.036783	209.039	0.914416
-2.05625	4.725	6.78125	386.504	1.24339	51.3537	0.948955	1.69907	4.99919	-1.35625	2.54625	3.9025	120.135	0.693209	44.415	0.46732	1.48658	2.47103	-1.72375	2.205	3.92875	122.269	0.69934	30.415	0.54936	-0.497221	1.4544	0.33062	0.375455	0.044835	30.2542	0.347875	0.582611	0.347784	1.06967	1.00781	-0.342698	-0.297314	0.045384	24.5766	0.313538	0.487024	0.313429	-1.01377	0.860157	0.89792	0.934703	0.036783	210.512	0.917631
-2.05625	3.33375	5.39	212.483	0.921918	44.9312	0.708155	1.29396	5.02213	-1.18125	2.54625	3.7275	110.666	0.665331	41.1512	0.433615	1.92714	3.57265	-0.74375	2.205	2.94875	104.399	0.646216	26.3987	0.5222	0.4928	1.59491	0.33062	0.375455	0.044835	29.721	0.344796	0.550586	0.344725	2.35937	6.37055	-0.325313	-0.297314	0.027999	23.9473	0.309498	0.422669	0.309469	-0.50065	0.831481	0.905301	0.934703	0.029402	211.813	0.920464
-0.74375	1.68	2.42375	106.247	0.65191	39.4188	0.55888	0.0874435	0.841232	-1.05	1.26	2.31	40.5684	0.402832	38.6487	0.325045	0.903239	1.9079	-0.39375	2.205	2.59875	82.2993	0.573757	24.5962	0.48482	0.559989	2.05684	0.334158	0.357948	0.02379	29.252	0.342065	0.47702	0.342047	0.512144	1.33134	-0.31903	-0.301401	0.017629	23.9159	0.309295	0.388326	0.309277	-0.450293	0.120596	0.905911	0.934703	0.028792	212.18	0.921261
-2.59875	1.68	4.27875	173.647	0.83342	40.39	0.64876	-1.55872	2.32896	-4.61125	1.26	5.87125	550.147	1.48344	42.175	0.8638	-1.84011	2.54854	-0.2975	1.82875	2.12625	148.866	0.771663	18.865	0.636615	0.912913	0.154339	0.333792	0.357948	0.024156	29.1899	0.341701	0.465491	0.341681	0.60528	0.890806	-0.321043	-0.298046	0.022997	24.165	0.310902	0.4148	0.310876	-0.204281	-0.410389	0.905789	0.927688	0.021899	211.702	0.920221
-2.59875	1.68	4.27875	291.103	1.07908	42.6388	0.87948	-0.350243	-1.10698	-4.61125	1.26	5.87125	703.134	1.67706	46.9962	1.07912	-1.31978	0.77085	0.07875	2.37125	2.2925	286.008	1.06959	19.9062	0.912345	0.540514	-0.740508	0.333792	0.371734	0.037942	29.977	0.346277	0.479033	0.346136	1.10338	-0.0190717	-0.358924	-0.298046	0.060878	25.1593	0.317233	0.482205	0.317023	-1.22875	0.605562	0.89609	0.927688	0.031598	209.67	0.915796
-2.59875	3.15875	5.7575	359.535	1.19922	54.0312	1.03362	0.05838	-1.05128	-4.61125	1.26	5.87125	771.155	1.75631	65.7475	1.18335	-1.10541	0.25393	-1.7675	2.37125	4.13875	315.686	1.12372	21.4462	0.97328	-0.717944	1.42582	0.333792	0.371734	0.037942	30.5096	0.34934	0.499163	0.349186	0.323471	-1.15163	-0.358924	-0.298046	0.060878	26.6692	0.326614	0.580293	0.326241	-0.29082	-1.41971	0.868884	0.927688	0.058804	206.931	0.909793
-2.59875	3.92875	6.5275	446.872	1.33697	68.8713	1.16749	0.43797	-0.645175	-4.61125	2.65125	7.2625	849.476	1.84334	77.175	1.30889	-0.59251	-0.0126284	-4.45375	2.37125	6.825	366.011	1.20998	31.2987	1.01154	-1.31017	3.04771	0.333792	0.382836	0.049044	31.4793	0.354848	0.577365	0.35471	-0.21664	-0.674839	-0.365573	-0.298046	0.067527	28.0998	0.33526	0.671976	0.334951	0.39409	-1.18773	0.868884	0.927688	0.058804	204.674	0.904818
-2.23125	3.92875	6.16	492.06	1.40294	69.7725	1.27543	-0.024161	-1.2266	-4.165	2.79125	6.95625	447.682	1.33818	75.8888	0.9737	-0.651498	0.911599	-4.45375	2.835	7.28875	374.93	1.22463	33.74	0.95662	-0.683701	1.77437	0.328058	0.382836	0.054778	31.6804	0.35598	0.606523	0.355879	-0.0590769	-0.107949	-0.365573	-0.312381	0.053192	29.1712	0.341592	0.639707	0.341482	0.806144	0.944679	0.868884	0.924821	0.055937	203.376	0.901945
-2.05625	3.92875	5.985	359.96	1.19993	66.2288	0.997045	-0.234169	0.0823827	-4.165	2.79125	6.95625	272.568	1.04416	71.54	0.76181	-0.614483	2.84125	-4.45375	2.835	7.28875	256.846	1.0136	32.9875	0.7315	-0.605662	3.40864	0.328058	0.382836	0.054778	30.6665	0.350237	0.577548	0.350087	0.164305	-0.515395	-0.365573	-0.316285	0.049288	29.3578	0.342683	0.56486	0.342622	0.184687	1.69799	0.868884	0.924821	0.055937	204.299	0.903989
-2.05625	3.92875	5.985	308.491	1.11084	64.9075	0.86345	0.0463412	0.519191	-2.0475	2.79125	4.83875	231.07	0.961395	60.48	0.73248	0.276864	0.630266	-4.45375	2.835	7.28875	243.136	0.986176	32.1737	0.718095	-0.466934	2.96473	0.316834	0.382836	0.066002	29.7536	0.344985	0.645502	0.344781	0.571679	-0.0963871	-0.365573	-0.316285	0.049288	29.1664	0.341564	0.55754	0.34151	-0.126397	2.65498	0.868884	0.927078	0.058194	205.878	0.907476
-1.42625	2.555	3.98125	189.354	0.870297	50.89	0.666505	0.314287	0.558229	-1.82	2.79125	4.61125	181.556	0.852188	49.6037	0.64932	0.351485	0.524727	-1.2775	2.835	4.1125	188.908	0.869271	24.9988	0.66059	0.48628	1.12961	0.316834	0.356423	0.039589	28.6361	0.338444	0.649345	0.338373	-0.0753057	0.385849	-0.358436	-0.331108	0.027328	29.1093	0.341229	0.568764	0.341196	-0.600983	0.493444	0.892369	0.927078	0.034709	207.01	0.909967
-1.42625	3.71	5.13625	274.002	1.0469	56.2275	0.723135	1.30057	2.48273	-2.0825	1.8375	3.92	166.676	0.816521	56.6562	0.641375	-0.131047	-0.504185	-1.505	1.61875	3.12375	118.281	0.687841	24.5	0.582505	-0.501202	-0.596863	0.316834	0.348127	0.031293	28.3225	0.336586	0.645075	0.336544	-0.685625	1.39469	-0.358436	-0.321897	0.036539	28.9287	0.340169	0.584929	0.340112	0.371681	0.726562	0.892369	0.927078	0.034709	207.597	0.911257
-1.42625	3.71	5.13625	319.951	1.13128	58.205	0.814835	0.967183	1.34167	-2.0825	1.8375	3.92	205.083	0.905722	61.2062	0.732375	0.391154	-0.0467024	-1.505	1.42625	2.93125	136.246	0.738231	23.5637	0.65296	-0.621203	-0.760794	0.316834	0.353617	0.036783	28.6194	0.338345	0.630557	0.338281	-0.283098	0.438971	-0.358436	-0.321775	0.036661	28.7262	0.338976	0.620553	0.3389	0.185993	-0.430168	0.892369	0.927078	0.034709	207.556	0.911165
-0.46375	3.71	4.17375	432.302	1.31499	59.64	1.0254	0.999579	0.592722	-2.0825	0.58625	2.66875	201.4	0.897552	59.7012	0.72499	-0.0298187	-1.1217	-1.505	1.42625	2.93125	118.832	0.689441	24.4037	0.58478	-0.481906	-0.590211	0.323544	0.357887	0.034343	29.0267	0.340744	0.579134	0.340692	-0.281885	0.192171	-0.358436	-0.318176	0.04026	28.1006	0.335265	0.579134	0.33515	-0.21347	-0.843465	0.896334	0.923845	0.027511	207.564	0.911185
-0.8925	3.71	4.6025	460.067	1.35657	62.7375	1.08535	0.779339	0.432171	-2.0825	1.225	3.3075	169.457	0.823304	60.375	0.646415	-0.143007	-0.784795	-1.505	1.42625	2.93125	113.407	0.673518	22.995	0.55335	-0.406171	-0.509241	0.330193	0.357887	0.027694	29.5564	0.34384	0.479826	0.343802	-0.173015	-0.169857	-0.350689	-0.314943	0.035746	27.1076	0.329288	0.469761	0.329175	-0.442321	-0.623354	0.899811	0.921527	0.021716	207.946	0.912023
-1.89875	3.08	4.97875	354.124	1.19017	54.3812	1.00964	-0.249906	-0.558604	-1.855	1.225	3.08	140.294	0.749116	49.385	0.60816	0.0367841	-0.528582	-1.4	1.42625	2.82625	104.443	0.646353	20.9387	0.53074	-0.479055	-0.19593	0.335134	0.357887	0.022753	29.9685	0.346228	0.428708	0.3462	0.156445	-0.489785	-0.343979	-0.314943	0.029036	26.6873	0.326725	0.433588	0.32666	-0.201579	-0.789593	0.901275	0.921527	0.020252	207.825	0.911757
-5.32875	3.08	8.40875	1140.93	2.13629	53.7512	1.6646	-0.683878	-0.266518	-4.68125	1.225	5.90625	716.272	1.69266	48.5012	1.13981	-1.37644	1.08025	-1.4	1.05875	2.45875	70.6011	0.531417	21.4725	0.418355	-0.191642	0.0661847	0.335134	0.377041	0.041907	30.6923	0.350384	0.459574	0.350283	1.20025	1.2653	-0.367708	-0.314943	0.052765	27.1907	0.329792	0.412909	0.329598	-1.27808	1.2614	0.881755	0.921527	0.039772	206.564	0.908987
-5.32875	2.1875	7.51625	1495.74	2.44601	51.9138	2.00634	-0.154254	-0.640017	-4.68125	1.225	5.90625	1183.4	2.17569	44.135	1.69284	-0.531801	-0.781739	-1.4	1.05875	2.45875	70.0402	0.529302	20.335	0.417515	-0.25051	0.044944	0.338916	0.406504	0.067588	32.8381	0.362426	0.445544	0.361959	0.914775	-0.572771	-0.392108	-0.314943	0.077165	29.5022	0.343524	0.396378	0.342692	-0.701299	-0.94623	0.859551	0.921527	0.061976	202.082	0.89907
-5.32875	2.05625	7.385	1479.75	2.4329	47.1887	1.97732	-0.355043	-0.459513	-4.68125	0.3325	5.01375	1253.81	2.23947	39.9875	1.85031	-0.670543	-0.612176	-1.1025	1.05875	2.16125	48.7598	0.441633	20.86	0.358155	0.356129	0.0506795	0.341844	0.414617	0.072773	35.4665	0.376651	0.448716	0.375947	0.0334156	-1.5999	-0.396866	-0.317505	0.079361	32.6518	0.361396	0.387472	0.360404	0.103944	-1.6155	0.847351	0.916891	0.06954	195.89	0.88519
-5.32875	1.14625	6.475	1385.35	2.35401	45.5525	1.78437	-0.496377	-0.982578	-4.68125	0.3325	5.01375	1217.73	2.20701	42.6125	1.70618	-0.471792	-0.890922	-1.1025	1.07625	2.17875	53.4158	0.462237	20.055	0.37821	0.0376072	-0.436671	0.350262	0.421266	0.071004	38.2106	0.390951	0.461892	0.390475	-0.78702	-0.825011	-0.40565	-0.329644	0.076006	35.4292	0.376453	0.413458	0.375905	1.02261	-0.417314	0.847351	0.910425	0.063074	190.229	0.872305
-4.9525	1.28625	6.23875	607.748	1.55916	43.9162	1.10197	-1.18374	0.320965	-4.2525	0.76125	5.01375	623.698	1.57949	40.8537	1.0661	-1.05806	0.133763	-1.1025	1.07625	2.17875	51.6455	0.454513	19.0487	0.36715	-0.304613	0.031893	0.375028	0.421266	0.046238	40.2545	0.401271	0.463234	0.40118	-1.28841	1.56001	-0.40565	-0.366183	0.039467	37.5975	0.387802	0.403698	0.387734	1.54913	2.00956	0.847351	0.885232	0.037881	185.754	0.861984
-1.96875	1.5925	3.56125	119.313	0.690835	36.3125	0.602455	-1.50781	2.88839	-2.19625	0.83125	3.0275	111.214	0.666975	41.09	0.432915	-1.35665	1.74082	-1.1025	1.07625	2.17875	54.8972	0.468603	18.4275	0.393225	-0.523408	0.355959	0.392291	0.421266	0.028975	40.8229	0.404093	0.480924	0.404072	0.533652	1.37517	-0.40565	-0.383446	0.022204	38.136	0.390569	0.393023	0.390558	-0.597591	2.00025	0.847351	0.873947	0.026596	184.727	0.859597
-0.04375	2.12625	2.17	161.388	0.803463	34.3787	0.71372	0.442327	0.384733	-2.19625	1.2075	3.40375	31.2635	0.35363	40.2762	0.25725	-0.685814	5.7183	-0.245	1.07625	1.32125	61.3703	0.495461	18.445	0.431095	-0.0330469	-0.343511	0.386862	0.421266	0.034404	40.5163	0.402573	0.498248	0.402539	-0.14914	0.886025	-0.40565	-0.374906	0.030744	37.8766	0.389238	0.435723	0.38922	0.31093	1.82469	0.852109	0.873337	0.021228	185.543	0.861494
-0.04375	2.12625	2.17	201.957	0.898793	35.805	0.81774	0.249755	0.0899101	-2.205	1.2075	3.4125	38.2701	0.391255	43.47	0.30051	-0.928047	5.25162	-0.35875	1.07625	1.435	46.7998	0.432665	19.2937	0.373975	0.10277	0.119814	0.37637	0.420656	0.044286	39.7396	0.398696	0.521916	0.398649	-0.267773	0.301243	-0.398879	-0.374906	0.023973	37.533	0.387469	0.420534	0.387439	0.356923	-0.483047	0.852109	0.874923	0.022814	186.643	0.864044
0.245	5.18875	4.94375	805.222	1.79468	37.3362	1.43314	1.74402	2.34884	-2.205	2.75625	4.96125	191.082	0.874258	40.8713	0.572285	1.38577	2.83	-1.8375	0.8925	2.73	63.13	0.502514	21.3325	0.423255	-2.67893	10.2774	0.37332	0.412665	0.039345	38.7996	0.393952	0.470249	0.393878	-0.221732	-0.493905	-0.395951	-0.351604	0.044347	36.6248	0.382752	0.417972	0.382657	1.49892	2.605	0.854366	0.899445	0.045079	188.639	0.868651
-0.44625	5.18875	5.635	865.379	1.86051	38.6838	1.50076	1.34388	1.58567	-2.205	2.75625	4.96125	251.916	1.00382	42.595	0.724745	0.825791	1.13735	-2.12625	0.8925	3.01875	96.5389	0.621414	22.6363	0.47138	-2.01274	3.5893	0.364658	0.408029	0.043371	37.5053	0.387326	0.445361	0.387206	-0.280592	-0.775852	-0.395585	-0.344162	0.051423	35.0547	0.374458	0.434503	0.374221	0.663555	-0.899032	0.859368	0.899445	0.040077	191.635	0.875524
-9.1	5.18875	14.2888	2766.99	3.32685	57.225	2.4045	-1.49586	1.51471	-5.97625	2.75625	8.7325	991.051	1.99103	58.94	1.40515	-1.26559	0.696346	-2.12625	3.19375	5.32	153.246	0.782932	31.2987	0.560665	-0.271432	2.76347	0.36356	0.463844	0.100284	38.2402	0.391102	0.568032	0.390519	1.58489	2.30704	-0.486414	-0.344162	0.142252	36.4632	0.381907	0.561017	0.380595	-1.68673	2.67731	0.76555	0.915488	0.149938	189.776	0.871265
-9.1	8.54875	17.6487	4181.71	4.08984	103.425	3.20138	-0.686038	0.112166	-20.4837	9.33625	29.82	4375.95	4.18375	128.581	2.62609	-1.80575	6.11578	-19.5212	11.6288	31.15	4578.5	4.27949	87.8937	2.22813	-1.9617	7.88452	0.355081	0.61305	0.257969	46.9561	0.433387	1.03511	0.426026	1.39012	0.335532	-0.558638	-0.327326	0.231312	37.2633	0.386074	0.987773	0.382785	-1.86814	3.15026	0.728279	0.915488	0.187209	179.997	0.848521
-41.0375	18.0862	59.1237	15157.9	7.78664	265.746	4.81544	-2.00343	6.69531	-20.4837	28.9013	49.385	15501.9	7.8745	284.611	5.3172	0.485022	1.49207	-19.5212	13.6937	33.215	9462.64	6.15228	147.306	3.90246	-1.16342	2.25158	0.355081	0.742248	0.387167	54.1569	0.465432	2.15367	0.45672	0.766974	-0.468068	-0.558638	-0.211365	0.347273	38.0806	0.390285	1.79145	0.385745	-0.880371	1.05067	0.728279	0.970754	0.242475	174.482	0.835421
-46.655	63.3587	110.014	49368.4	14.0525	730.196	8.87534	1.10559	4.59709	-42.3587	50.8462	93.205	48986	13.998	726.486	10.0781	0.423627	1.80632	-31.5	32.9787	64.4787	20542.6	9.06479	327.329	6.076	-0.0353969	2.48848	0.164822	0.742248	0.577426	53.5041	0.462619	4.27403	0.447716	-0.0737706	-0.398264	-0.695339	0.078019	0.773358	42.0708	0.410223	3.98043	0.400948	0.895581	5.943	0.542595	1.08574	0.543144	173.205	0.832358
-101.684	55.8162	157.5	292981	34.2334	1175.02	26.2899	-0.348108	-0.247694	-203.56	133.717	337.277	916800	60.5574	1665.8	41.5337	-0.925146	1.51899	-150.561	134.846	285.408	1.1093e+06	66.6124	762.982	46.8998	-0.687565	0.778197	-0.814289	0.624701	1.43899	31.629	0.355691	11.4152	0.305867	0.646076	0.45744	-1.6079	0.591761	2.19966	58.6443	0.484332	11.7791	0.405005	-0.220547	1.8081	-0.186233	1.9986	2.18484	233.467	0.966368
-101.684	54.2325	155.916	282929	33.641	1001.52	25.9796	-0.24896	-0.0454155	-157.701	58.0213	215.722	416464	40.8149	1482.21	27.7256	-1.6469	3.05632	-23.6338	134.846	158.48	532401	46.1476	590.371	28.6301	1.49808	1.10752	-0.970022	0.618845	1.58887	33.8158	0.367781	12.8837	0.307327	0.186931	0.126066	-1.44966	0.129686	1.57935	64.4608	0.507783	8.93101	0.445057	-0.600733	2.19745	0.022143	1.9986	1.97646	228.421	0.955868
-101.684	55.8338	157.517	177111	26.6166	902.449	20.5722	-0.37622	0.590809	-157.701	58.0213	215.722	338143	36.7773	1207.31	23.1012	-2.21111	6.01396	-27.51	34.965	62.475	50137.4	14.1616	389.865	11.9461	0.0607637	-0.813811	-0.970022	0.487756	1.45778	38.5459	0.392662	10.7041	0.35235	0.609182	1.4397	-1.44966	-0.137372	1.31229	79.6905	0.56459	7.34019	0.526916	-1.05275	4.41974	0.022143	1.39757	1.37543	170.706	0.826331
-101.684	55.8338	157.517	188611	27.4671	920.832	22.4791	-0.00170965	0.261541	-157.701	58.0213	215.722	336281	36.6759	1215.04	22.3785	-2.25834	6.19048	-27.51	34.965	62.475	52633.3	14.5098	394.1	12.1664	-0.37471	-0.48065	-0.970022	0.487756	1.45778	40.3123	0.401559	10.6268	0.36159	0.695502	1.36558	-1.44966	-0.137372	1.31229	82.4915	0.574427	7.57919	0.536508	-0.888984	3.90116	0.022143	1.39757	1.37543	169.182	0.822636
-72.52	92.6712	165.191	260102	32.2554	851.97	25.9914	0.545668	0.0967252	-125.291	57.6538	182.945	358359	37.8608	1118.91	24.3122	-1.50549	1.96423	-27.51	27.4312	54.9412	40152.4	12.6732	372.068	10.219	-0.241578	-0.401372	-1.05304	0.487756	1.5408	42.3549	0.411606	10.869	0.351708	0.111863	0.472251	-1.44966	-0.133773	1.31589	84.4492	0.581203	7.0921	0.543299	-0.809607	3.26866	0.177998	1.39757	1.21957	172.853	0.831511
-55.4313	2500	2555.43	6.48471e+06	161.055	5889.24	34.1708	14.887	227.764	-125.291	94.9287	220.22	375592	38.7604	1079.52	24.2102	-1.27867	2.21901	-27.51	27.4312	54.9412	47728.5	13.8172	392.088	11.2567	-0.0249981	-0.742185	-1.05304	0.170495	1.22354	38.7173	0.393534	8.88239	0.348591	0.0569399	1.17041	-0.868823	-0.133773	0.73505	79.1752	0.562762	5.8826	0.544457	0.583849	0.47361	0.207766	1.27996	1.0722	161.209	0.803016
-55.4313	2500	2555.43	6.46215e+06	160.775	5810.75	32.4594	14.9467	228.957	-125.291	94.9287	220.22	362533	38.0806	1046.39	22.3225	-1.28671	2.50617	-22.505	27.4312	49.9362	38908.5	12.4753	407.059	10.0227	-0.0171296	-0.54152	-1.05304	0.170495	1.22354	34.2465	0.370116	8.72337	0.325651	-0.19753	1.78718	-0.868823	-0.133773	0.73505	72.7686	0.539513	5.72894	0.521207	0.275702	0.331397	0.207766	1.27996	1.0722	175.617	0.838134
-55.4313	2500	2555.43	6.4625e+06	160.779	5790.73	32.8575	14.9447	228.907	-125.291	94.9287	220.22	364938	38.2067	1029.49	23.196	-1.33729	2.48681	-22.505	27.4312	49.9362	33389.6	11.5567	385.009	8.81058	0.200711	-0.103665	-1.05304	0.170495	1.22354	36.4281	0.381723	8.50895	0.339002	-0.00782312	1.66897	-0.868823	-0.133773	0.73505	76.5075	0.5532	5.53776	0.535124	0.534258	0.407895	0.207766	1.27996	1.0722	167.186	0.817769
-55.4313	2500	2555.43	6.44869e+06	160.608	5893.06	32.1082	15.02	230.477	-72.6513	94.9287	167.58	206902	28.7682	973.473	19.6403	-0.440266	2.01653	-31.3163	27.51	58.8263	44683.9	13.3692	428.776	10.3628	-0.541702	0.268042	-0.955077	0.290177	1.24525	41.5282	0.407569	8.49626	0.362678	0.0722782	1.29982	-1.05298	-0.28731	0.765672	84.6646	0.581944	6.13593	0.56537	-0.479073	0.952932	0.081496	1.27996	1.19847	160.081	0.800202
-53.9	750	803.9	742268	54.4892	2223.58	24.3251	10.3904	139.287	-72.6513	48.3	120.951	162664	25.5079	753.961	17.8642	-1.01497	1.3956	-31.3163	38.2637	69.58	41864.9	12.9406	370.169	9.85173	-0.0990278	0.415758	-0.955077	0.290177	1.24525	47.1684	0.434366	7.50953	0.397224	0.297726	1.97117	-1.05298	-0.28731	0.765672	87.8826	0.5929	5.35952	0.578107	-0.436952	1.32151	0.081496	1.11349	1.032	144.878	0.761258
-53.9	750	803.9	725527	53.8712	2181.68	22.7237	10.8217	146.779	-72.6513	48.3	120.951	165764	25.7499	704.594	18.4611	-1.16931	1.5473	-31.3163	38.2637	69.58	38117.5	12.3479	353.062	8.97089	-0.150661	1.02304	-0.955077	0.290177	1.24525	48.0342	0.438334	6.93954	0.402902	0.381805	2.20964	-1.05298	-0.28731	0.765672	90.9002	0.602993	4.78582	0.590532	-0.377275	2.37159	0.081496	1.11349	1.032	137.799	0.742427
-59.8587	750	809.859	857860	58.5785	2558.61	27.9181	8.4467	103.861	-127.234	55.9825	183.216	415463	40.7658	1204.84	30.3011	-0.888375	0.12047	-35.4637	38.2637	73.7275	62189.1	15.772	547.461	12.4585	-0.212852	-0.310086	-0.955077	0.290177	1.24525	47.2738	0.434851	9.39613	0.380286	0.298725	0.208161	-1.05298	-0.154086	0.898896	85.56	0.585013	6.41092	0.562103	-0.052636	0.477569	0.071614	1.2422	1.17059	146.544	0.76562
-59.8587	750	809.859	795087	56.3946	2359.71	25.0727	9.41915	121.171	-127.234	55.9825	183.216	286380	33.8455	976.771	22.0994	-1.67273	2.84241	-35.4637	45.2463	80.71	67516.9	16.4337	495.373	13.0429	0.269431	-0.336584	-0.924333	0.249429	1.17376	46.6515	0.431979	8.58471	0.393235	0.718095	1.0433	-1.00449	-0.154086	0.850401	93.372	0.611137	6.16637	0.589041	-0.0463549	0.466578	-0.077714	1.2422	1.31992	137.796	0.742417
-59.8587	112.228	172.086	203929	28.5608	794.955	18.0883	1.32641	3.60887	-127.234	55.9825	183.216	286609	33.8591	932.697	22.1089	-1.56389	2.63513	-35.4637	45.2463	80.71	58726.5	15.3266	437.115	11.7849	-0.0554739	0.193962	-0.924333	0.249429	1.17376	43.5799	0.417516	6.67895	0.382568	0.637584	1.84337	-1.00449	-0.154086	0.850401	87.8278	0.592715	5.83233	0.570777	-0.314821	0.754495	-0.077714	1.2422	1.31992	150.44	0.775731
-59.8587	112.228	172.086	217938	29.5254	888.991	19.0292	1.24747	3.02023	-127.234	55.9825	183.216	413107	40.6501	1095.58	28.0687	-1.32993	1.10565	-35.4637	81.9088	117.373	121114	22.0103	539.227	17.3592	0.398362	1.2925	-0.924333	0.249429	1.17376	48.55	0.440681	6.96443	0.405375	0.795766	1.68388	-1.00449	-0.154086	0.850401	91.2974	0.604309	6.34095	0.581478	-0.213631	0.439397	-0.118523	1.2422	1.36073	146.869	0.766469
-48.4663	48.0288	96.495	114567	21.4072	707.385	15.6762	-0.0155403	-0.125053	-195.09	64.1988	259.289	363706	38.1421	1026.82	23.3282	-2.18291	6.14925	-26.95	81.9088	108.859	126770	22.5184	546.936	16.7804	0.805361	1.35141	-0.924333	0.206424	1.13076	54.3132	0.466104	7.51935	0.430866	0.581236	1.37702	-1.00449	-0.29463	0.709857	91.3176	0.604376	6.09957	0.584239	-0.527223	0.343916	-0.118523	1.16412	1.28265	139.288	0.746427
-46.13	42.4463	88.5763	88750.8	18.8415	591.439	14.4174	-0.396062	-0.278991	-195.09	64.1988	259.289	358668	37.8771	969.938	22.8219	-2.06026	6.03591	-28.9975	81.9088	110.906	117856	21.7123	475.615	15.784	1.00351	1.65474	-0.895419	0.206424	1.10184	45.6855	0.427483	6.02625	0.39844	0.701562	1.98615	-0.874862	-0.29463	0.580232	77.9048	0.558229	4.48606	0.548459	0.256569	1.28854	-0.118523	1.16412	1.28265	152.763	0.781699
-46.13	8.17157e+07	8.17157e+07	6677449776988210	5.16815e+06	1.63432e+08	326880	15.7164	245.004	-195.09	64.1988	259.289	511646	45.2392	1255.01	27.5654	-1.78099	3.17665	-28.9975	81.9088	110.906	117794	21.7066	526.19	16.0237	0.920256	1.66154	-0.895419	0.206424	1.10184	45.2164	0.425283	6.61954	0.395981	0.677949	1.98187	-0.874862	-0.29463	0.580232	80.3523	0.566929	5.4717	0.555352	0.45473	0.579723	-0.118523	1.25221	1.37073	144.796	0.761041
-50.1987	8.17157e+07	8.17157e+07	6677449777018130	5.16815e+06	1.63432e+08	326883	15.7164	245.004	-195.09	64.1988	259.289	432842	41.6097	1267.8	24.4554	-2.00399	4.99183	-28.9975	81.9088	110.906	77857.6	17.6474	504.271	12.9121	1.17186	3.80322	-0.943182	0.206424	1.14961	45.9093	0.428529	7.87479	0.381774	0.316071	0.425491	-1.07378	-0.165127	0.908656	75.8005	0.550638	6.27409	0.527392	-0.179516	0.927694	0.234057	1.32571	1.09166	159.884	0.79971
-50.1987	8.17157e+07	8.17157e+07	6677449777003490	5.16815e+06	1.63432e+08	326882	15.7164	245.004	-153.107	58.0737	211.181	213131	29.198	911.584	16.5876	-2.64508	10.3001	-28.9975	27.6238	56.6213	42022.9	12.965	331.117	10.9397	0.0507068	-0.736852	-0.943182	0.193126	1.13631	42.6758	0.413162	5.55722	0.383691	0.360106	2.42315	-1.07378	-0.165127	0.908656	79.0267	0.562234	5.20604	0.544473	-0.103816	2.66069	0.290238	1.32571	1.03547	158.222	0.795543
-50.1987	8.17157e+07	8.17157e+07	6677449776985470	5.16815e+06	1.63432e+08	326879	15.7164	245.004	-153.107	58.0737	211.181	208074	28.8495	827.172	15.3294	-2.87268	11.376	-17.885	27.6238	45.5088	25824.2	10.1635	291.165	8.47588	0.448015	-0.559928	-0.943182	0.193126	1.13631	40.1515	0.400757	4.78228	0.373279	0.248899	3.29258	-1.07378	-0.165127	0.908656	75.4718	0.549443	4.76587	0.531628	-0.365476	2.97729	0.290238	1.32571	1.03547	160.182	0.800455
-50.1987	52.8587	103.057	111424	21.1115	489.072	16.3831	-0.301781	0.0194699	-192.684	58.0737	250.757	351340	37.4881	746.077	17.07	-3.41576	12.9844	-17.885	41.5013	59.3863	33498.1	11.5755	291.078	8.69194	1.24686	1.69306	-0.943182	0.193126	1.13631	49.1635	0.443457	5.33396	0.402601	-0.0970688	1.49388	-1.07378	-0.165127	0.908656	84.2107	0.580382	4.29666	0.556288	-0.563606	1.16626	-0.100955	1.32571	1.42667	154.291	0.785597
-51.1613	52.8587	104.02	127095	22.5473	589.592	17.3654	-0.272156	0.297282	-192.684	76.3525	269.036	508243	45.0885	808.929	24.8617	-1.98945	5.01794	-17.885	41.5013	59.3863	31213.9	11.1739	330.811	7.88564	1.5656	3.19378	-1.06756	0.404979	1.47254	47.7746	0.437148	6.38335	0.387367	0.235509	1.6768	-0.971791	-0.17324	0.798551	84.0467	0.579816	4.33106	0.559825	-0.481105	0.930841	-0.100955	1.22836	1.32931	150.106	0.77487
-51.1613	52.8587	104.02	131780	22.9591	653.336	17.7496	-0.0359516	-0.0868887	-192.684	76.3525	269.036	543741	46.6365	890.181	27.932	-1.89049	4.36209	-41.965	41.5013	83.4663	69765.3	16.7051	460.469	11.3844	-0.372107	1.07045	-1.06756	0.404979	1.47254	47.4124	0.435488	7.5895	0.379365	0.192915	1.01101	-0.971791	-0.17324	0.798551	84.7945	0.58239	5.03104	0.561624	-0.457151	0.645245	-0.100955	1.22836	1.32931	151.126	0.777499
-51.1613	52.8587	104.02	139821	23.6492	638.715	19.203	0.334766	-0.38052	-192.684	76.3525	269.036	546140	46.7393	888.79	28.7993	-1.79452	4.16202	-41.965	41.5013	83.4663	79994	17.8879	466.314	13.5601	-0.949679	1.05108	-1.06756	0.404979	1.47254	48.8026	0.441826	7.4861	0.387454	0.288578	1.06907	-0.971791	-0.17324	0.798551	89.4599	0.598197	4.95411	0.578195	-0.158516	0.574988	-0.100955	1.22836	1.32931	145.445	0.762744
-51.1613	52.535	103.696	136991	23.4086	570.824	18.7188	0.190951	-0.433983	-170.459	76.3525	246.811	336355	36.68	715.426	25.3774	-0.911687	2.17014	-41.965	41.5013	83.4663	78635	17.7353	487.865	13.6405	-1.07401	0.82673	-1.06756	0.404979	1.47254	48.776	0.441706	7.23478	0.389043	0.327212	1.14855	-0.947757	-0.17324	0.774517	81.8739	0.572272	4.86701	0.555543	0.507965	1.01651	0.076616	1.22836	1.15174	147.492	0.768094
-59.5438	49.5862	109.13	156179	24.9943	563.675	19.2472	-0.412383	-0.0497921	-82.5475	58.5288	141.076	163762	25.5939	702.765	18.0536	-0.666266	1.9203	-41.965	54.5125	96.4775	105270	20.5203	490.324	16.3298	-0.556194	0.437927	-1.02998	0.185196	1.21518	47.7537	0.437053	7.77	0.398188	0.248891	0.947601	-1.24739	-0.165554	1.08184	88.5428	0.595123	5.98294	0.576971	-0.371601	4.79882	0.076616	1.15266	1.07604	141.661	0.752756
-59.5438	49.5862	109.13	128672	22.6868	444.404	16.1604	-0.602939	0.861464	-82.5475	48.6937	131.241	123606	22.2357	576.467	13.9553	-1.00623	3.77563	-40.0925	54.5125	94.605	61226.9	15.6495	359.319	11.4574	0.374669	2.29553	-1.02998	0.185196	1.21518	43.8394	0.418757	6.18125	0.385738	-0.0982809	2.1112	-1.24739	-0.165554	1.08184	87.4646	0.591488	4.97553	0.574539	-0.41405	5.95482	0.076616	1.15266	1.07604	143.448	0.757491
-59.5438	74.5062	134.05	169454	26.0349	641.13	18.1158	-0.404894	1.16576	-149.756	51.4062	201.163	389791	39.4862	1011.97	25.4009	-1.37649	2.43277	-40.0925	54.5125	94.605	53401	14.6152	456.313	9.66959	0.813819	2.94608	-1.154	0.20618	1.36018	52.2361	0.457105	9.4744	0.403742	0.00820638	0.57475	-1.24739	-0.122732	1.12466	88.8607	0.59619	6.64229	0.570557	0.0338812	2.14886	-0.045018	1.18773	1.23275	146.298	0.764978
-59.5438	250	309.544	261224	32.3248	1168.82	22.2569	1.8842	14.5781	-149.756	59.15	208.906	381432	39.0606	1142.5	25.3153	-1.51962	2.87559	-12.4337	54.5125	66.9463	71507.8	16.9125	496.003	11.6841	1.07051	0.777005	-1.154	0.20618	1.36018	51.2133	0.452607	11.2802	0.394451	-0.030144	0.405676	-1.24739	-0.122732	1.12466	92.0135	0.606675	8.60954	0.573552	-0.239318	0.859439	-0.045018	1.18773	1.23275	152.49	0.781
-49.3325	250	299.332	184810	27.1889	977.181	17.3221	3.08721	26.8257	-149.756	59.15	208.906	318450	35.6903	886.034	21.2744	-1.85391	4.6457	-15.7587	46.1738	61.9325	36067.2	12.0112	357.613	8.11458	1.45656	2.50293	-1.154	0.20618	1.36018	49.9728	0.447092	8.33492	0.402929	-0.172637	1.98299	-1.05872	-0.122732	0.935984	90.3014	0.601004	6.25043	0.580661	0.0553131	1.52793	-0.045018	1.18773	1.23275	147.607	0.768394
-49.3325	250	299.332	184162	27.1412	1003.2	17.0232	3.18111	27.0737	-149.756	59.15	208.906	318290	35.6814	888.921	21.2838	-1.83472	4.65774	-15.7587	46.1738	61.9325	40140.8	12.6714	355.066	9.2085	1.09497	1.66218	-1.154	0.20618	1.36018	49.7304	0.446006	8.56593	0.401572	-0.203174	1.96322	-1.05872	-0.122732	0.935984	89.8138	0.599379	6.54963	0.578699	0.00340487	1.42923	-0.045018	1.18773	1.23275	150.098	0.774851
-49.3325	250	299.332	172706	26.2835	977.671	17.2412	3.19345	30.3094	-118.816	59.15	177.966	280895	33.5199	676.349	21.1048	-1.29067	2.14088	-15.7587	46.1738	61.9325	51311.9	14.3265	381.798	10.5636	0.967459	0.523478	-1.04902	0.20618	1.2552	39.4353	0.397166	6.97523	0.350721	-0.472475	1.53086	-1.09019	-0.185989	0.904203	81.7069	0.571688	6.41031	0.546224	-0.64241	1.26206	0.163785	1.22104	1.05725	160.172	0.80043
-38.4738	53.2263	91.7	86109.5	18.559	483.035	14.2806	0.188114	0.0711109	-118.816	56.9012	175.718	315047	35.4991	687.908	23.4008	-0.960666	1.51056	-15.7587	37.2925	53.0512	27251.5	10.4406	333.909	7.74967	1.08833	1.54804	-0.837774	0.116327	0.954101	28.8673	0.339808	6.82132	0.296333	-0.270822	0.505199	-1.09019	-0.185989	0.904203	68.5696	0.523716	4.61386	0.504512	-0.412259	2.23213	0.163785	1.30729	1.14351	178.42	0.844797
-38.4738	53.2263	91.7	99139.4	19.9138	542.771	16.0463	0.0313032	-0.39861	-118.816	56.9012	175.718	307591	35.0765	709.266	22.8913	-0.983687	1.73019	-13.7988	37.2925	51.0912	25803.1	10.1594	327.399	7.37433	1.2046	1.85519	-0.837774	0.116327	0.954101	34.301	0.37041	6.84383	0.323396	0.0039077	-0.29665	-1.09019	-0.185989	0.904203	66.8701	0.517185	5.01841	0.497684	-0.580084	2.352	0.163785	1.30729	1.14351	175.52	0.837903
-38.4738	53.2263	91.7	98577.3	19.8572	521.518	16.053	-0.349906	0.186626	-118.816	56.9012	175.718	316837	35.5998	669.393	24.7773	-0.672773	1.62467	-13.7988	37.2925	51.0912	21621.7	9.29982	310.844	6.38089	2.11324	5.00539	-0.837774	0.116327	0.954101	35.4684	0.376661	6.4904	0.330222	0.108416	-0.327503	-1.09019	-0.185989	0.904203	66.7377	0.516673	4.69853	0.497112	-0.58517	2.33132	0.163785	1.30729	1.14351	174.12	0.834553
-38.4738	35.56	74.0338	59997.7	15.4916	373.993	11.9493	-0.574897	0.279148	-21.4813	56.9012	78.3825	94959.7	19.4895	445.672	14.2259	1.40498	1.36706	-8.82875	26.6437	35.4725	9216.53	6.07175	201.95	4.72006	1.37635	2.69302	-0.761768	0.116327	0.878095	35.239	0.375441	5.08526	0.349798	0.807474	1.45636	-0.696498	-0.24034	0.456158	70.1318	0.529648	3.43711	0.52159	1.35549	1.83232	0.608292	1.30729	0.698999	169.129	0.822506
-36.8638	47.1712	84.035	75860.8	17.4196	440.668	13.6132	-0.293703	0.353103	-94.7188	38.6225	133.341	139944	23.6596	510.046	14.926	-1.8901	4.87199	-12.8975	31.15	44.0475	32159.7	11.3419	202.37	8.1515	1.04562	0.0672133	-0.583709	0.022265	0.605974	38.6135	0.393007	2.9477	0.378601	1.38059	3.89824	-0.728096	-0.217099	0.510997	75.2069	0.548477	3.4282	0.542647	1.50548	4.84463	0.584624	1.0772	0.492575	156.207	0.790461
-57.6013	47.1712	104.772	126901	22.5301	477.785	17.2238	-0.137706	-0.282495	-94.7188	46.0775	140.796	177784	26.6672	652.943	18.6615	-1.10317	2.39322	-12.8975	31.15	44.0475	42781.3	13.0815	244.449	9.90185	0.495467	-0.805167	-1.14265	0.260104	1.40276	39.8729	0.399364	5.81592	0.354704	-0.331987	2.8665	-0.983869	-0.171898	0.811971	75.805	0.550654	5.04116	0.531383	-0.0307521	1.86944	0.262056	1.0772	0.815143	165.989	0.814836
-57.6013	47.1712	104.772	147397	24.2814	547.312	20.2553	-0.0883868	-0.84955	-94.7188	46.0775	140.796	173674	26.3571	705.994	17.8406	-1.24504	2.7587	-12.8975	31.15	44.0475	44399.1	13.3265	285.337	10.2603	0.333551	-0.674249	-1.14265	0.260104	1.40276	38.3988	0.391912	6.2173	0.343864	-0.459179	2.56717	-0.983869	-0.171898	0.811971	74.6516	0.546449	5.43431	0.526669	-0.134231	1.727	0.262056	1.0772	0.815143	168.465	0.82089
-57.6013	47.1712	104.772	160617	25.347	566.3	22.4444	-0.0134754	-1.08495	-94.7188	46.0775	140.796	169777	26.0597	733.871	16.6749	-1.29106	3.00657	-12.8975	31.15	44.0475	44701.8	13.3719	287.052	10.6037	0.332037	-0.884486	-1.14265	0.260104	1.40276	36.7233	0.383266	6.36175	0.333181	-0.604036	2.59836	-0.983869	-0.171898	0.811971	71.9004	0.536285	5.24673	0.516466	-0.33575	1.95141	0.262056	1.0772	0.815143	174.708	0.835962
-57.6013	159.32	216.921	259425	32.2134	752.579	23.6037	1.81626	6.42377	-107.52	46.0775	153.597	145217	24.1012	736.732	16.5275	-1.56419	5.41081	-55.09	25.6375	80.7275	49600	14.0855	261.818	9.62598	-1.52344	4.0944	-1.14265	0.260104	1.40276	37.9236	0.38948	6.88202	0.336554	-0.868551	2.59703	-1.15162	-0.171898	0.979721	78.9983	0.562133	5.68575	0.540079	-0.816253	2.93002	-0.143716	1.38421	1.52793	169.946	0.824489
-70.0437	159.32	229.364	302747	34.7993	825.659	24.8231	1.28211	3.89727	-107.52	58.7125	166.232	258833	32.1766	929.092	21.745	-1.09173	1.72474	-55.09	44.0737	99.1637	71383.5	16.8977	420.91	11.9233	-0.67913	1.78206	-0.902007	0.342393	1.2444	37.8814	0.389263	6.88623	0.350023	0.241803	1.78715	-1.15162	-0.16348	0.988139	78.9337	0.561903	5.51501	0.540097	-0.590424	3.0236	-0.143716	1.38696	1.53067	172.012	0.829488
-70.0437	159.32	229.364	306075	34.99	860.212	23.751	1.39495	4.24634	-107.52	58.7125	166.232	257196	32.0747	951.151	21.2254	-1.34636	2.21557	-55.09	44.0737	99.1637	75710.5	17.4024	439.163	12.4481	-0.527917	1.41432	-0.902007	0.342393	1.2444	41.2636	0.406269	7.20154	0.369149	0.443082	1.74051	-1.15162	-0.16348	0.988139	87.5413	0.591748	5.85002	0.568177	-0.3355	2.05156	-0.143716	1.38696	1.53067	164.568	0.811339
-70.0437	159.32	229.364	290491	34.0876	810.014	21.0493	1.57286	5.18827	-107.52	58.7125	166.232	258919	32.1819	929.731	21.9119	-1.41804	2.32497	-55.09	44.0737	99.1637	73634	17.162	423.824	11.71	-0.71999	1.81831	-0.902007	0.342393	1.2444	46.9109	0.433179	6.98188	0.401301	0.847253	2.10797	-1.15162	-0.16348	0.988139	94.975	0.61636	5.76108	0.594373	0.105346	2.24031	-0.143716	1.38696	1.53067	149.283	0.772742
-70.0437	89.7838	159.827	230788	30.3834	622.099	19.8395	0.475162	1.03188	-113.698	58.7125	172.41	247343	31.4543	926.048	19.9998	-1.2353	2.34893	-46.6638	44.0737	90.7375	77068.8	17.5578	434.805	12.7404	-0.772534	1.04855	-0.902007	0.342393	1.2444	52.4406	0.457998	7.47403	0.427871	1.09873	1.95	-1.07543	-0.16348	0.91195	101.252	0.636403	5.57345	0.614327	0.564352	1.50316	0.146461	1.38696	1.2405	136.665	0.739364
-67.165	89.7838	156.949	211664	29.0974	641.532	19.8704	0.516581	1.22342	-113.698	31.5	145.198	112665	21.2288	717.789	12.9313	-2.45048	9.33343	-46.6638	47.1188	93.7825	92315.3	19.2162	368.804	14.2196	-0.539668	0.810263	-0.951234	0.195017	1.14625	49.7735	0.446199	7.11754	0.405878	0.336826	0.947579	-1.1055	-0.231495	0.874008	104.279	0.645845	5.21074	0.619044	-0.0702841	0.513393	0.146461	1.14027	0.993812	139.673	0.747458
-67.165	89.7838	156.949	213469	29.2211	616.752	21.4134	0.335302	0.566802	-113.698	30.9837	144.681	105949	20.5863	755.571	12.1535	-2.65642	10.5792	-46.6638	62.2212	108.885	101765	20.1757	425.792	14.8203	-0.305593	1.13693	-0.951234	0.195017	1.14625	49.0163	0.442793	7.14554	0.400347	0.383544	0.792015	-1.1055	-0.231495	0.874008	99.17	0.629825	5.11955	0.603095	-0.20488	0.578851	0.146461	1.14027	0.993812	142.28	0.754401
-67.165	89.7838	156.949	232231	30.4783	666.041	24.3128	0.0122566	0.150012	-113.698	30.9837	144.681	120986	21.9988	782.898	14.246	-2.05733	8.19095	-46.6638	62.2212	108.885	105715	20.5635	432.959	15.9357	0.049962	0.430244	-0.951234	0.195017	1.14625	43.0663	0.415048	7.54784	0.364443	-0.0754503	0.286476	-1.1055	-0.231495	0.874008	88.765	0.595869	5.31176	0.564463	-0.668141	0.327118	0.146461	1.14027	0.993812	156.794	0.791945
-67.165	55.6675	122.833	166986	25.8446	508.235	21.284	-0.264575	-0.410664	-36.7588	30.9837	67.7425	49537.7	14.0766	532.158	10.9127	-0.0585485	0.0736646	-33.8537	62.2212	96.075	77366.1	17.5916	358.452	12.5227	0.882785	1.21074	-0.951234	0.134383	1.08562	32.5117	0.36062	5.66739	0.320162	-0.551864	2.27884	-1.1055	-0.231495	0.874008	74.6063	0.546283	4.05394	0.521046	-1.33908	2.91025	0.338916	1.14027	0.801357	174.703	0.835951
-39.3925	36.505	75.8975	69022.5	16.616	299.6	13.7863	0.237828	-0.866767	-32.2438	20.195	52.4388	34289.6	11.7115	363.099	9.32558	-0.483331	-0.197601	-13.7988	62.2212	76.02	29646.8	10.8898	237.475	7.28829	2.75873	12.0406	-0.743712	0.018483	0.762195	31.9887	0.357708	3.08007	0.342819	0.223926	2.28815	-1.05237	-0.390766	0.661606	76.8671	0.554498	2.4863	0.547823	-1.73344	7.36696	0.386679	0.939583	0.552904	161.204	0.803004
-16.555	70.2625	86.8175	89895.5	18.9626	406.455	14.2603	1.10588	0.266775	-106.811	20.09	126.901	206619	28.7485	513.555	19.2925	-1.23324	0.80013	-20.9037	16.9662	37.87	15200.4	7.79755	181.457	6.53842	-0.0361751	-0.462054	-0.743712	0.028914	0.772626	26.4904	0.325518	4.01014	0.30285	0.238218	1.7762	-0.811178	-0.268766	0.542412	66.0509	0.514007	2.89658	0.505531	0.240541	0.0553792	0.386679	1.1823	0.795623	179.342	0.846975
-65.9662	70.2625	136.229	136021	23.3256	636.51	16.6874	0.288594	1.49746	-106.811	44.555	151.366	234970	30.6575	959.333	21.603	-0.983178	0.429772	-20.9037	52.43	73.3337	36193.3	12.0322	353.15	8.62788	1.29694	3.669	-1.06988	0.154147	1.22403	39.6898	0.398446	6.70811	0.355387	-0.500808	2.48492	-1.50414	-0.116876	1.38726	80.8707	0.568755	5.57003	0.53974	-1.8315	8.3546	0.12749	1.1823	1.05481	169.452	0.823291
-65.9662	70.2625	136.229	136604	23.3755	645.706	16.5424	-0.208041	1.09571	-106.811	44.555	151.366	235356	30.6826	1020.87	21.4936	-0.940678	0.405466	-20.9037	52.43	73.3337	38211.4	12.3631	369.092	9.16139	1.1062	2.75675	-1.06988	0.154147	1.22403	41.7164	0.408492	7.17445	0.366583	-0.328548	2.3342	-1.50414	-0.116876	1.38726	81.2204	0.569984	5.83477	0.540851	-1.7989	8.17326	0.12749	1.1823	1.05481	166.616	0.816372
-65.9662	70.2625	136.229	133280	23.0894	624.689	15.366	-0.375601	1.36497	-106.811	44.555	151.366	230260	30.3487	991.016	20.5366	-0.946422	0.520695	-20.9037	52.43	73.3337	37074.7	12.1778	370.737	8.69963	1.45198	2.95696	-1.06988	0.154147	1.22403	41.2031	0.405971	7.04831	0.36526	-0.327368	2.6254	-1.50414	-0.116876	1.38726	79.3066	0.563229	5.68239	0.534522	-1.96019	9.04029	0.12749	1.1823	1.05481	168.413	0.820763
-65.9662	80.1588	146.125	149983	24.4935	578.725	14.9291	0.391193	2.86983	-121.441	44.555	165.996	154583	24.8662	1003.91	14.6901	-2.11277	6.59547	-11.97	52.43	64.4	33084.4	11.5038	326.086	7.77931	1.8435	4.35231	-1.06988	0.154147	1.22403	47.4342	0.435588	5.60084	0.410279	-0.265672	5.19333	-1.50414	-0.116876	1.38726	92.4761	0.608198	5.04488	0.585	-1.81155	9.8068	0.12749	1.15022	1.02273	145.338	0.762465
-67.0425	80.1588	147.201	157359	25.0885	530.198	15.6053	0.292292	2.59494	-121.441	48.23	169.671	150237	24.5143	927.798	14.1272	-2.24206	6.03783	-11.97	50.085	62.055	42263.7	13.0021	322.175	8.70142	1.52443	2.09966	-1.2089	0.090158	1.29906	46.6908	0.432161	6.04351	0.396765	-0.777829	5.13024	-1.35249	-0.215025	1.13747	93.6191	0.611945	4.61239	0.594037	-2.19907	8.06374	0.017812	1.21427	1.19645	152.992	0.782283
-67.0425	80.1588	147.201	163144	25.5456	551.346	16.5938	0.283106	2.22276	-121.441	48.23	169.671	152101	24.6659	900.104	14.973	-2.10364	5.79195	-10.8413	50.085	60.9262	41098.5	12.8216	316.47	8.46356	1.62017	2.3234	-1.2089	0.090158	1.29906	46.5059	0.431305	6.02241	0.395459	-0.785664	5.02031	-1.35249	-0.215025	1.13747	92.8258	0.609346	4.6202	0.590541	-2.07203	7.38661	0.017812	1.21427	1.19645	153.467	0.783496
-67.0425	80.1588	147.201	168740	25.98	548.459	18.1398	0.473528	1.90509	-121.441	48.23	169.671	155550	24.9439	896.07	15.969	-2.02645	5.37953	-10.8413	50.085	60.9262	40368.6	12.7073	307.851	8.05374	1.60746	2.60615	-1.2089	0.090158	1.29906	47.7166	0.436883	6.0074	0.401219	-0.688821	4.78566	-1.35249	-0.215025	1.13747	95.0638	0.616648	4.57384	0.598025	-1.91887	6.93747	0.017812	1.21427	1.19645	149.674	0.773754
-67.0425	57.0325	124.075	127487	22.582	452.095	16.8805	-0.501171	1.57111	-90.65	48.23	138.88	75943	17.4291	808.631	12.1591	-1.34185	4.48075	-10.0275	50.085	60.1125	38728.3	12.4464	279.877	7.62849	1.77168	3.04564	-1.2089	0.090158	1.29906	49.0241	0.442828	6.0307	0.409098	-0.682583	5.18089	-1.35249	-0.215025	1.13747	90.4566	0.60152	4.33332	0.583814	-2.35109	9.24858	0.017812	1.21427	1.19645	150.373	0.775559
-39.5237	57.5925	97.1162	128746	22.6932	334.364	17.6085	0.348941	0.0230217	-106.575	52.5	159.075	307261	35.0577	614.136	21.8375	-1.31303	1.01476	-10.0275	20.5012	30.5287	8269.03	5.75118	164.552	4.47741	0.622587	0.982932	-0.69357	0.252906	0.946476	37.5687	0.387653	4.08242	0.365476	1.59113	1.99446	-0.706014	-0.173179	0.532835	71.3255	0.534137	2.89244	0.522502	1.25996	1.29943	0.477447	1.21237	0.734928	160.273	0.800683
-78.6888	57.5925	136.281	249020	31.5608	472.518	24.3874	-0.140775	-0.157442	-106.575	77.6825	184.257	415852	40.7849	837.051	28.2007	-0.649271	0.345419	-12.8362	51.9575	64.7938	41781.4	12.9277	268.31	8.11541	1.74547	3.60888	-0.977098	0.252906	1.23	41.6909	0.408367	6.17296	0.369107	0.651162	0.709212	-1.088	-0.161711	0.926285	77.055	0.555176	4.41085	0.528811	-0.0814853	0.84889	0.136762	1.21237	1.07561	153.212	0.782845
-78.6888	57.5925	136.281	251798	31.7363	565.434	24.4502	-0.273185	-0.240854	-106.575	77.6825	184.257	421734	41.0723	993.597	28.3483	-0.550437	0.235521	-12.8362	51.9575	64.7938	62370.7	15.795	317.144	11.3899	0.864135	0.327432	-0.977098	0.252906	1.23	43.3031	0.416188	7.84637	0.373434	0.581386	0.395046	-1.088	-0.161711	0.926285	79.7095	0.564658	5.24588	0.536301	-0.0564137	0.337675	0.136762	1.21237	1.07561	152.47	0.780949
-123.113	57.5925	180.705	540381	46.4922	823.401	37.6093	0.116092	-0.695689	-106.575	98.6475	205.222	566697	47.6108	1197.59	37.607	-0.397495	-0.400617	-12.8362	51.9575	64.7938	81767.4	18.0851	433.107	13.8026	0.577421	-0.33766	-1.39031	0.252906	1.64322	85.0395	0.583231	8.95114	0.482892	-0.425364	-0.0574754	-1.19609	-0.161711	1.03438	103.307	0.642827	7.3222	0.594208	-0.367069	-0.422096	-0.229909	1.21237	1.44228	125.988	0.709896
-168	403748	403916	1.63014e+11	25535.4	809171	1668.48	15.7161	245	-186.594	286.685	473.279	1.1688e+06	68.3756	2372.3	46.5937	0.336541	3.18223	-156.66	51.9575	208.618	225782	30.0521	1034.07	21.8734	-1.54367	3.73942	-1.39031	1.99824	3.38855	110.387	0.66449	14.8973	0.556586	1.97517	8.60558	-1.24696	1.60875	2.85572	138.922	0.745446	14.9268	0.688514	2.58633	7.69164	-1.34548	1.19078	2.53626	97.6557	0.624998
-209.309	174.344	383.652	439658	41.936	1807.79	24.603	-0.54157	8.22035	-286.685	145.241	431.926	726311	53.9003	1931.93	31.5171	-1.67949	10.0957	-95.9613	194.827	290.789	709493	53.2726	967.234	33.5502	1.09368	1.60208	-1.9986	0.721813	2.72042	61.6435	0.496562	15.8528	0.383163	-1.05455	4.43035	-1.9986	0.452254	2.45086	152.075	0.779936	15.7916	0.660963	-0.525729	1.43983	-0.075152	1.9986	2.07376	218.942	0.935825
-209.309	174.344	383.652	571459	47.8104	1584.17	26.5254	-1.24453	6.0589	-286.685	125.064	411.749	598903	48.945	1485.6	25.759	-2.55651	15.1014	-51.6338	121.074	172.708	340244	36.8914	661.351	20.6058	1.71095	2.10936	-1.9986	0.543144	2.54175	55.5446	0.471358	10.0565	0.374228	-2.68634	11.5107	-1.9986	0.185806	2.18441	136.099	0.737832	10.0842	0.669559	-1.14497	5.67261	-0.016653	1.9986	2.01526	190.555	0.873053
-200.751	231.77	432.521	1.03299e+06	64.2803	1784.18	36.6531	0.140276	3.73718	-286.598	143.535	430.133	1.06339e+06	65.2193	1765.31	32.4039	-2.05738	6.04481	-87.4563	59.15	146.606	201512	28.3909	463.873	17.2492	-1.0295	2.17927	-1.44442	0.344101	1.78852	40.0819	0.400409	7.74724	0.344992	-1.94981	7.83125	-1.34261	0.088206	1.43082	103.156	0.642359	6.57031	0.625946	-0.352084	7.39518	-0.965691	1.9986	2.96429	161.096	0.802735
-200.751	231.77	432.521	1.46351e+06	76.5117	2532.9	50.7919	0.372141	1.07526	-286.598	143.535	430.133	1.37941e+06	74.2807	2594.57	42.9799	-1.64486	3.37314	-87.4563	87.0888	174.545	348525	37.3377	883.391	25.9876	-0.378119	0.468439	-1.9986	1.94267	3.94127	77.825	0.557943	17.1558	0.411883	0.360731	7.04525	-1.85513	0.995154	2.85029	114.71	0.677376	13.5095	0.635106	1.18333	8.90032	-0.965691	1.9986	2.96429	174.856	0.836316
-252.744	231.77	484.514	1.78483e+06	84.4945	3076.69	59.0035	-0.00857589	0.880402	-286.598	236.206	522.804	1.7116e+06	82.743	3049.45	53.6042	-0.860495	2.18357	-87.4563	87.0888	174.545	360988	37.9994	944.738	28.471	-0.417223	0.299852	-1.9986	1.94267	3.94127	85.2335	0.583895	19.0867	0.446306	0.529137	6.48455	-1.85513	0.995154	2.85029	132.729	0.728639	15.7829	0.675197	0.78906	6.46073	-0.965691	1.9986	2.96429	166.888	0.817038
-252.744	231.77	484.514	1.6208e+06	80.5182	2892.65	56.4491	-0.243755	1.40166	-286.598	236.206	522.804	1.59963e+06	79.9907	2926.82	48.8832	-0.845831	2.66542	-87.4563	87.0888	174.545	340297	36.8943	874.16	27.1348	-0.105324	0.322613	-1.9986	1.94267	3.94127	82.9922	0.576167	17.8589	0.439272	0.514269	6.80381	-1.85513	0.995154	2.85029	137.455	0.741498	15.1115	0.69126	0.935491	6.86601	-0.965691	1.9986	2.96429	158.941	0.797349
-252.744	175.131	427.875	830637	57.6415	1639.75	37.3214	-1.34021	4.6821	-212.152	236.206	448.359	693569	52.6714	1811.14	31.0175	0.703154	6.21518	-52.5175	87.0888	139.606	176442	26.5663	602.604	17.3209	1.25341	1.78632	-1.9986	1.94267	3.94127	68.2661	0.522556	13.4242	0.40289	0.827857	11.0991	-1.85513	0.995154	2.85029	132.052	0.726779	11.2593	0.687948	1.15267	9.97469	-0.759267	1.37836	2.13762	147.734	0.768723
-252.744	50.2687	303.012	622941	49.9176	1002.43	31.0521	-2.55599	7.30749	-78.575	236.206	314.781	432628	41.5994	1018.76	24.3559	2.64656	10.4006	-14.595	53.62	68.215	72924.3	17.0791	232.829	12.1464	1.43757	1.53293	-0.818925	-0.076616	0.742309	32.7491	0.361934	4.22931	0.345012	-1.68014	3.84792	-1.66335	0.04148	1.70483	116.228	0.681846	5.11491	0.664125	-3.67643	21.9664	-0.311283	1.37836	1.68964	136.438	0.738751
-163.109	190.452	353.561	1.53156e+06	78.2703	1464.37	53.4719	0.493312	0.603754	-197.286	61.495	258.781	668527	51.7118	1135.23	31.431	-1.7773	3.53339	-129.675	62.4925	192.168	440544	41.9783	498.488	25.9954	-1.38288	2.28911	-1.69098	0.199836	1.89082	48.062	0.438461	6.91282	0.366439	-3.11748	12.8476	-1.61205	-0.204106	1.40794	117.766	0.68634	6.30557	0.666861	-3.13131	14.7151	-1.05487	1.29149	2.34637	133.288	0.730172
-166.871	190.452	357.324	2.06598e+06	90.9061	1745.84	69.5702	0.327474	-0.517395	-197.286	94.7012	291.988	765793	55.3459	1420.03	36.3043	-1.40577	2.22063	-129.675	90.0638	219.739	757665	55.0514	767.874	40.0845	-0.654122	-0.370919	-1.69098	0.506544	2.19753	45.3029	0.42569	8.89514	0.331374	-1.37915	5.86328	-1.61205	-0.120414	1.49163	102.639	0.640748	8.75454	0.604543	-1.3542	6.09757	-1.05487	1.55282	2.60769	189.572	0.870796
-168.753	190.452	359.205	2.663e+06	103.209	2495.79	85.0997	0.364969	-0.926463	-257.976	153.431	411.408	1.62882e+06	80.7172	2520.11	58.4942	-0.784881	0.813314	-129.675	102.629	232.304	903769	60.1255	1217.91	48.6862	-0.681423	-0.54955	-1.99226	1.99671	3.98897	95.8934	0.619333	18.8317	0.450894	0.663918	5.5391	-1.9986	0.825574	2.82418	128.976	0.718266	16.6437	0.653025	-0.00529565	5.26264	-1.05487	1.80621	2.86108	194.614	0.882302
-168.753	190.452	359.205	2.49164e+06	99.8327	2501.45	79.727	1.10353e-05	-0.818876	-257.976	153.431	411.408	1.60961e+06	80.24	2564.97	56.8368	-0.493743	0.854087	-129.675	102.629	232.304	865650	58.8439	1212.17	46.1326	-0.394608	-0.591082	-1.99226	1.99671	3.98897	93.8629	0.612741	18.8902	0.438498	0.59875	5.52119	-1.9986	0.825574	2.82418	132.752	0.728702	16.9903	0.66419	0.0828296	5.13001	-1.05487	1.80621	2.86108	189.191	0.869921
-168.753	148.391	317.144	1.30223e+06	72.1728	1562.39	53.3257	-0.66288	0.508617	-257.976	153.431	411.408	1.02963e+06	64.1758	1987.06	39.0829	-0.815555	3.90291	-112.061	102.629	214.69	515088	45.3911	933.284	32.8597	-0.0132404	0.484057	-1.99226	1.99671	3.98897	69.0126	0.525405	14.78	0.370185	1.07146	9.18978	-1.9986	0.825574	2.82418	115.698	0.680289	13.4822	0.629961	0.2705	8.18093	-0.741089	1.80621	2.5473	199.997	0.89442
-168.753	148.391	317.144	798408	56.5122	1280.76	37.9053	-1.13341	2.39505	-257.976	153.431	411.408	948396	61.5921	1668.72	35.4338	-1.09713	5.347	-37.8787	102.629	140.508	188068	27.4276	668.631	17.4599	1.86467	3.34092	-1.99226	1.99671	3.98897	68.2834	0.522622	13.1473	0.376579	1.48264	13.309	-1.9986	0.825574	2.82418	122.564	0.700184	10.946	0.665082	0.510329	12.3392	-0.741089	1.80621	2.5473	154.505	0.786143
-164.202	217.997	382.2	761135	55.1774	1163.23	39.7818	0.036403	2.50496	-158.497	111.536	270.034	278780	33.3934	1005.74	20.3493	-1.98561	7.63507	-27.3875	84.8138	112.201	176936	26.6034	430.089	18.2964	1.21871	0.478018	-1.38714	-0.079483	1.30766	35.3982	0.376288	6.08774	0.325944	-2.5138	8.31526	-0.832528	-0.262117	0.570411	96.0741	0.619917	4.07395	0.614109	-0.0153659	0.704687	-0.718275	0.957639	1.67591	139.95	0.748199
-164.202	217.997	382.2	1.21451e+06	69.6995	1512.14	54.5985	0.101946	-0.0109667	-165.883	111.536	277.419	631099	50.2434	1239.47	29.9616	-1.74501	2.56025	-103.39	84.8138	188.204	463033	43.0364	593.766	31.3744	-0.279476	-0.292595	-1.38714	0.051606	1.43875	37.1789	0.385637	8.08628	0.31717	-1.71625	4.0541	-1.02077	-0.262117	0.758657	91.74	0.605772	6.344	0.595004	-0.370652	1.33884	-0.718275	1.44991	2.16818	166.623	0.816389
-164.999	217.997	382.996	1.66963e+06	81.7223	1961.6	68.7138	0.514277	-0.457616	-222.679	235.62	458.299	1.23936e+06	70.409	1958.62	46.0638	-0.452419	2.07068	-103.39	84.8138	188.204	542690	46.5914	835.835	36.3657	-0.539127	-0.555314	-1.98842	1.96225	3.95066	67.4702	0.519501	15.0655	0.374126	0.829466	8.5708	-1.5117	-0.159332	1.35237	95.4043	0.617752	9.5537	0.584853	-1.47964	4.91174	-0.718275	1.44991	2.16818	183.066	0.855725
-237.562	217.997	455.56	2.09999e+06	91.6513	2793.09	79.4066	0.0716485	-0.804761	-222.679	235.62	458.299	1.43905e+06	75.8696	2583.98	53.6598	-0.126504	1.12482	-103.39	84.8138	188.204	567461	47.6429	953.461	39.1332	-0.567316	-0.657066	-1.98842	1.96225	3.95066	85.5505	0.58498	20.2102	0.448489	1.03606	6.38538	-1.5117	0.497455	2.00916	110.843	0.66586	14.4382	0.620633	0.214927	3.25078	-0.718275	1.44991	2.16818	175.81	0.838595
-237.562	205.94	443.503	1.57743e+06	79.4338	2230.53	63.4736	-0.641914	0.325605	-222.679	235.62	458.299	1.26304e+06	71.0785	2120.92	47.4071	0.0812472	2.05626	-103.39	82.9413	186.331	430021	41.4739	760.673	31.1974	-0.291207	-0.266902	-1.98842	1.96225	3.95066	69.6956	0.527999	17.4853	0.391873	1.07635	8.29508	-1.5117	0.497455	2.00916	111.515	0.667877	13.6322	0.623825	0.258283	3.44787	-0.656299	1.44991	2.10621	180.819	0.850457
-237.562	134.356	371.919	1.03182e+06	64.2439	1846.71	45.5173	-0.997952	1.49548	-222.679	235.62	458.299	854941	58.4787	1839.05	34.5483	0.372075	5.18657	-50.1813	82.9413	133.123	148346	24.3594	589.671	17.9355	0.939069	0.518207	-1.98842	1.96225	3.95066	65.8649	0.513283	15.5426	0.381437	1.1349	9.35678	-1.5117	0.497455	2.00916	109.578	0.662053	11.0671	0.622544	0.284654	4.5002	-0.656299	1.42783	2.08413	169.209	0.822702
-237.562	134.356	371.919	622645	49.9057	1314	33.5554	-1.46825	7.01227	-181.239	152.583	333.821	305154	34.9373	1074.96	21.1083	0.253704	8.25997	-30.0125	53.6025	83.615	85395.6	18.482	290.229	15.1088	0.368163	-0.394296	-1.33889	1.96225	3.30114	45.0845	0.424662	8.12026	0.351579	3.72874	28.4745	-1.45845	0.497455	1.9559	104.315	0.645955	7.66697	0.624647	1.14806	10.1484	-0.613599	1.39135	2.00495	153.07	0.782484
-101.526	286.09	387.616	786475	56.0883	1253.12	36.9557	2.12323	8.31963	-286.685	72.7213	359.406	961878	62.0283	1070.28	31.8297	-2.70256	8.08537	-76.5888	65.1525	141.741	166748	25.8262	432.644	20.6023	0.130994	0.123314	-1.31486	0.350933	1.66579	41.6581	0.408206	5.57955	0.342542	-1.16818	4.51354	-1.17498	0.109251	1.28423	97.1546	0.623393	5.5094	0.602765	0.831183	5.99452	-1.17303	1.15711	2.33014	149.634	0.773651
-114.397	286.09	400.487	1.03717e+06	64.4103	1376.18	46.3824	1.49845	4.45268	-286.685	82.7575	369.442	1.01675e+06	63.7729	1262.09	35.6413	-2.49791	7.12981	-111.414	65.1525	176.566	479168	43.7798	632.905	34.3428	-0.841839	-0.087269	-1.31486	0.350933	1.66579	36.1608	0.38032	6.79485	0.288662	-1.23265	3.131	-1.17498	0.109251	1.28423	85.1492	0.583607	7.18793	0.55775	0.255395	3.81946	-1.17303	1.47901	2.65204	200.821	0.896262
-226.476	286.09	512.566	1.45602e+06	76.3157	2345.24	58.6565	0.752044	2.52567	-286.685	286.685	573.37	2.22724e+06	94.3872	3022.15	59.7751	-0.29647	2.76692	-111.414	95.4625	206.876	544647	46.6753	988.505	38.5789	-0.971734	0.0992437	-1.9958	1.99671	3.99251	92.2365	0.607409	17.8232	0.426675	0.589101	5.33109	-1.9986	0.60939	2.60799	115.056	0.678397	13.7384	0.613244	-0.82143	6.22834	-1.17303	1.47901	2.65204	182.285	0.853897
-226.476	286.09	512.566	1.42977e+06	75.6245	2453.02	56.44	0.289017	2.25452	-286.685	286.685	573.37	2.24189e+06	94.6971	3113.95	60.9429	-0.0428641	2.87141	-111.414	95.4625	206.876	518669	45.5486	992.6	34.3526	-0.638603	-0.135763	-1.9958	1.99671	3.99251	95.2079	0.617115	18.1137	0.445251	0.688663	5.36865	-1.9986	0.60939	2.60799	122.604	0.700297	14.1794	0.63696	-0.600766	5.77744	-1.17303	1.47901	2.65204	171.371	0.82794
-226.476	118.965	345.441	850271	58.3188	1793.79	44.2477	-1.53768	3.0272	-286.685	286.685	573.37	1.35029e+06	73.4925	2513.31	42.9712	0.968621	6.7526	-111.414	95.4625	206.876	430807	41.5118	789.092	28.682	-0.4439	0.477325	-1.9958	1.99671	3.99251	76.056	0.551565	15.8305	0.387364	0.983193	9.26487	-1.9986	0.60939	2.60799	114.954	0.678098	11.6013	0.628118	-1.12086	10.1866	-0.721752	1.47901	2.20076	177.464	0.842529
-226.476	118.965	345.441	575813	47.9922	1566.12	32.0972	-2.073	7.19753	-286.685	286.685	573.37	1.28324e+06	71.6448	2237.59	37.6258	1.095	7.96769	-30.4587	95.4625	125.921	104949	20.4889	567.332	13.8168	1.59073	4.32852	-1.9958	1.99671	3.99251	78.2064	0.559308	14.4564	0.418699	1.35458	11.9272	-1.9986	0.60939	2.60799	118.219	0.687661	9.66661	0.644421	-1.18351	12.2317	-0.721752	1.40636	2.12811	138.165	0.743412
-67.34	62.4925	129.832	235263	30.6766	525.884	25.1153	-0.333407	-0.344043	-49.28	90.0725	139.353	172041	26.2329	508.104	19.1784	1.24144	2.04496	-30.4587	26.4425	56.9012	51626	14.3703	191.231	11.7557	-0.207424	-0.947051	-0.53619	-0.15921	0.37698	28.1586	0.33561	3.1515	0.324523	0.0618752	-0.670826	-0.782508	-0.464271	0.318237	94.6327	0.615249	2.83668	0.610695	-0.440716	-0.600483	0.573217	0.910425	0.337208	143.43	0.757443
-67.34	181.738	249.077	687804	52.452	1392.42	38.0735	1.10571	1.12144	-113.173	92.19	205.363	390257	39.5099	968.853	27.7743	-0.419524	1.3146	-91.4987	26.4425	117.941	191986	27.7118	486.342	20.6167	-1.34935	1.22905	-1.65249	0.278831	1.93132	65.0985	0.510288	8.01217	0.405962	-2.57664	6.92665	-1.20554	-0.304817	0.900726	98.6287	0.628104	6.14233	0.616307	-1.45385	4.46431	-0.130784	1.18181	1.3126	133.185	0.729889
-67.34	181.738	249.077	798970	56.5321	1364.48	41.9529	0.950282	0.395528	-113.173	92.19	205.363	648268	50.9222	1074.95	39.1381	-0.322944	-0.581927	-91.4987	26.4425	117.941	221224	29.7472	497.079	22.7239	-1.11006	0.25667	-1.65249	0.278831	1.93132	64.2758	0.507053	8.72123	0.387772	-1.75325	4.21547	-1.20554	-0.301706	0.903837	91.0298	0.603423	6.81815	0.586458	-0.962748	2.47513	-0.130784	1.31254	1.44332	140.753	0.75034
-135.424	181.738	317.161	1.23085e+06	70.167	1871.31	58.9935	0.407384	-0.572062	-174.519	253.076	427.595	1.14324e+06	67.6238	1964.8	53.0043	0.629012	1.68086	-91.4987	120.269	211.768	454509	42.6384	821.984	33.5793	0.212178	0.392605	-1.65249	0.877912	2.5304	78.5511	0.560539	13.7529	0.420658	-0.981245	1.476	-1.652	-0.185196	1.46681	100.808	0.635007	11.4025	0.595957	-1.67426	5.45752	-0.715347	1.49883	2.21418	166.331	0.815674
-135.424	181.738	317.161	1.20194e+06	69.3381	2128.93	55.883	0.215853	-0.503001	-174.519	253.076	427.595	1.06457e+06	65.2554	2133.43	48.3703	0.934123	2.87698	-91.4987	120.269	211.768	521924	45.6913	983.903	36.185	0.192359	-0.203648	-1.65249	1.13814	2.79063	88.2367	0.594093	16.8903	0.450702	-0.432301	1.10844	-1.652	0.158905	1.81091	102.957	0.641738	13.9017	0.595882	-0.835498	3.55855	-0.715347	1.49883	2.21418	162.347	0.805846
-135.424	142.852	278.276	782893	55.9604	1282.98	43.8577	-0.321919	-0.107346	-174.519	253.076	427.595	830508	57.6371	1725.81	38.5792	1.59482	7.2342	-57.4175	120.269	177.686	394092	39.7035	687.619	29.2568	0.838057	0.264035	-1.60497	1.13814	2.74311	53.6671	0.463323	11.987	0.380515	0.329945	2.40772	-1.652	0.158905	1.81091	99.3768	0.630482	10.1759	0.591871	-0.857555	5.60936	-0.715347	1.49883	2.21418	170.065	0.824779
-135.424	110.189	245.613	621307	49.8521	1309.79	37.6822	-0.670594	-0.0960242	-174.519	253.076	427.595	595902	48.8222	1753.21	28.6264	2.16263	11.9152	-46.9087	120.269	167.178	350570	37.4471	627.366	25.4564	1.17619	0.73538	-1.60497	1.13814	2.74311	53.3951	0.462148	11.0577	0.390347	0.576943	3.98419	-1.652	0.158905	1.81091	104.923	0.647838	9.89798	0.613943	-0.753275	6.77174	-0.715347	1.49883	2.21418	168.981	0.822146
-91.8925	74.4625	166.355	231044	30.4002	846.475	24.4153	-0.427124	0.562226	-70.6562	52.9637	123.62	127919	22.6203	932.881	17.6718	-0.309034	0.10148	-23.1963	80.4388	103.635	125191	22.3777	328.869	16.0457	1.21663	1.25961	-0.973926	1.13814	2.11206	43.1145	0.41528	6.50565	0.376091	2.99221	13.6375	-0.91317	0.158905	1.07207	98.1223	0.62649	5.25826	0.614185	2.32395	10.2866	0.412299	1.49615	1.08385	139.216	0.746233
-37.9313	149.467	187.399	260125	32.2568	1058.07	24.8953	1.15817	3.19897	-158.944	34.7812	193.725	406951	40.346	989.818	27.6555	-1.62793	3.66932	-23.7913	50.2687	74.06	98573.3	19.8568	294.035	15.6694	0.627312	-0.50192	-0.670573	0.413702	1.08427	38.3297	0.391559	4.59586	0.367162	1.14511	3.28126	-0.898835	-0.204289	0.694546	95.818	0.61909	4.66241	0.61091	0.750389	1.60049	-0.031049	1.01467	1.04572	130.43	0.722303
-89.1975	149.467	238.665	363233	38.1174	1146.99	30.2412	0.637024	1.08649	-158.944	48.1075	207.051	459748	42.8835	1068.59	30.3895	-1.27377	2.16502	-97.8425	50.2687	148.111	363635	38.1384	513.266	27.7194	-1.03024	0.425603	-0.670573	0.413702	1.08427	28.0022	0.334677	5.99587	0.288248	0.493792	0.00459652	-0.898835	0.014335	0.91317	81.7142	0.571714	6.33577	0.552641	1.16384	2.23108	-0.031049	1.54543	1.57648	202.458	0.899906
-174.09	149.467	323.557	679288	52.1263	1566.01	38.4231	-0.39255	1.54448	-158.944	165.008	323.951	607908	49.3116	1458.7	34.3966	-0.417283	2.4173	-97.8425	99.8725	197.715	443741	42.1303	751.66	31.7445	-0.742725	0.451844	-1.89381	0.413702	2.30751	46.8293	0.432802	12.2443	0.354554	-0.553493	2.79451	-1.9986	0.512461	2.51106	105.001	0.648076	13.4568	0.597682	-1.2428	8.64708	-0.625555	1.54543	2.17099	182.983	0.85553
-174.09	149.467	323.557	658968	51.3408	1582.16	36.7506	-0.897718	1.83697	-158.944	165.008	323.951	602792	49.1037	1451.42	34.1229	-0.0044416	2.67804	-97.8425	99.8725	197.715	433458	41.6393	745.824	30.0188	-0.409357	0.385284	-1.89381	0.413702	2.30751	49.2205	0.443714	12.1694	0.376194	-0.368781	3.18302	-1.9986	0.512461	2.51106	113.695	0.674374	13.3977	0.626659	-0.937407	8.25634	-0.625555	1.54543	2.17099	171.459	0.828151
-174.09	70.8313	244.921	568624	47.6917	1111.48	33.1257	-1.58709	2.33149	-144.314	165.008	309.321	339086	36.8286	1163.58	23.1725	0.998067	5.50754	-97.8425	99.8725	197.715	368790	38.4078	608.142	23.565	-0.322368	1.66015	-1.89381	0.413702	2.30751	43.0905	0.415165	10.724	0.349798	-0.665539	4.78919	-1.9986	0.512461	2.51106	116.407	0.68237	11.3092	0.637361	-0.883435	8.88735	-0.625555	1.54543	2.17099	176.985	0.841392
-174.09	48.2912	222.381	462895	43.03	968.686	27.0696	-2.22106	4.568	-40.8013	165.008	205.809	246785	31.4188	991.568	19.1157	2.7191	9.0865	-17.5175	99.8725	117.39	101904	20.1895	405.466	11.0075	2.9626	9.91718	-1.89381	0.3416	2.23541	46.9833	0.433513	9.22546	0.39303	-1.92019	14.8512	-1.9986	0.512461	2.51106	124.74	0.706371	9.74987	0.67732	-1.59107	16.6304	-0.625555	1.39226	2.01782	118.848	0.689486
-54.0137	62.8425	116.856	105792	20.571	578.454	16.8076	-0.0989938	-0.2045	-184.459	40.5388	224.998	180994	26.9068	693	15.5751	-3.99014	24.0276	-17.2375	27.79	45.0275	29103.2	10.7895	190.584	8.22217	0.618448	-0.186975	-0.677466	0.075884	0.75335	34.4321	0.371118	3.4609	0.360618	0.139561	2.99635	-0.915122	0.064599	0.979721	105.015	0.648121	3.40758	0.642459	3.80878	25.2364	0.387716	0.989542	0.601826	124.298	0.705117
-70.7525	74.4625	145.215	245680	31.3484	696.229	24.309	0.167037	-0.150753	-184.459	40.5388	224.998	329950	36.3291	857.71	22.1394	-2.52678	8.30988	-59.4825	50.1463	109.629	138604	23.5461	337.916	15.6654	-1.12881	0.883117	-0.677466	0.345321	1.02279	28.1816	0.335748	5.23136	0.308017	1.13604	0.7483	-0.915122	0.064599	0.979721	89.7246	0.599081	4.31484	0.583998	1.79533	4.26785	0.387716	1.40221	1.01449	184.916	0.860038
-194.906	170.555	365.461	1.04151e+06	64.545	1785.26	45.5909	-0.916215	1.00464	-202.072	229.626	431.699	994042	63.0569	2112.41	41.9425	0.123954	3.12276	-59.4825	93.0738	152.556	268141	32.75	726.163	24.4049	-0.196633	0.464511	-1.9986	1.98396	3.98257	79.5524	0.564101	17.206	0.399974	-0.274175	5.71303	-1.69873	0.572851	2.27158	104.733	0.647251	11.7504	0.592102	0.0702728	3.80913	-1.11715	1.91394	3.03109	193.435	0.879624
-194.906	170.555	365.461	1.02314e+06	63.9733	1849.15	44.2774	-0.93771	1.13151	-202.072	229.626	431.699	984475	62.7527	2128.38	40.6936	0.135204	3.23775	-59.4825	93.0738	152.556	268231	32.7555	739.664	24.5411	-0.0150797	0.289562	-1.9986	1.98396	3.98257	88.8303	0.596088	17.5307	0.447301	0.000429608	5.06308	-1.69873	0.572851	2.27158	116.525	0.682716	12.2552	0.626252	0.315216	3.01601	-1.11715	1.91394	3.03109	173.778	0.833735
-194.906	170.555	365.461	1.12491e+06	67.0794	1735.93	50.1436	-1.17401	0.965047	-202.072	229.626	431.699	938668	61.2754	1892.27	40.4691	0.64003	3.16425	-59.4825	93.0738	152.556	253452	31.8403	711.261	22.4852	0.465641	0.67514	-1.9986	1.98396	3.98257	86.9873	0.589872	16.9384	0.439969	-0.039188	5.23777	-1.69873	0.572851	2.27158	121.422	0.696913	10.6349	0.643792	0.438419	3.26053	-1.11715	1.91394	3.03109	170.503	0.825839
-194.906	170.555	365.461	1.02013e+06	63.8788	1651.66	44.9165	-1.44401	1.77913	-202.072	229.626	431.699	751143	54.814	1752.67	34.4655	1.34041	4.96826	-17.22	93.0738	110.294	149321	24.4394	583.538	15.5835	1.77138	2.5331	-1.9986	1.98396	3.98257	89.6339	0.598778	15.2098	0.46855	0.244375	8.5225	-1.69873	0.572851	2.27158	126.902	0.712466	9.90085	0.66937	0.630393	4.68983	-1.11715	1.91394	3.03109	124.186	0.7048
-93.1438	87.6488	180.793	536331	46.3177	595.665	38.0592	-0.590012	-0.672609	-52.955	74.27	127.225	130529	22.8499	587.256	19.6573	0.309885	-0.395668	-17.22	55.0025	72.2225	97383.5	19.7366	221.077	14.3998	1.1189	0.113152	-0.907619	-0.120597	0.787022	42.1315	0.410519	3.61876	0.393494	-0.15104	1.19278	-0.884683	-0.42212	0.462563	103.932	0.644769	2.80271	0.636332	-0.141184	-0.500886	0.450485	0.921527	0.471042	117.424	0.685344
-93.1438	207.016	300.16	1.06138e+06	65.1577	1452.74	53.8645	0.283636	-0.122533	-167.23	89.2588	256.489	614308	49.5705	1351.43	35.6082	-1.13048	1.54314	-97.1862	55.0025	152.189	255022	31.9388	393.216	22.5607	-1.04092	1.50857	-1.15943	-0.088877	1.07055	52.2741	0.457271	6.75111	0.406951	-1.74437	3.56881	-1.14631	-0.247477	0.898835	106.352	0.652234	4.76239	0.637977	-1.03458	2.58289	-0.42517	0.990579	1.41575	121.951	0.698429
-93.1438	207.016	300.16	1.18976e+06	68.9857	1508.81	57.0569	0.48384	-0.424118	-167.23	89.2588	256.489	592830	48.6962	1407.25	33.8844	-1.34104	1.80998	-97.1862	59.6487	156.835	459046	42.8507	538.886	33.2196	-0.64945	-0.688133	-1.15943	0.462685	1.62211	44.0549	0.419785	7.99191	0.346613	-0.456799	1.06275	-1.14631	0.065087	1.2114	85.1133	0.583484	6.5195	0.551775	-0.100696	1.75275	-0.42517	1.37647	1.80164	179.506	0.847362
-173.819	207.016	380.835	1.98172e+06	89.0329	2198.52	78.0436	0.493652	-0.745284	-222.906	252.446	475.352	1.69141e+06	82.2535	2812.18	57.3347	0.112359	1.3678	-97.1862	120.496	217.682	697340	52.8144	922.101	44.2126	-0.303671	-0.777807	-1.78944	1.52402	3.31346	88.5586	0.595176	16.3922	0.466783	0.133324	1.86937	-1.95523	0.397537	2.35277	107.005	0.654232	12.4789	0.584368	-0.771083	3.81521	-0.969839	1.45174	2.42158	176.277	0.839707
-173.819	207.016	380.835	1.69688e+06	82.3864	2283.93	65.5646	0.0249134	-0.540186	-222.906	252.446	475.352	1.68108e+06	82.0021	2933.13	55.9856	0.477634	1.51079	-97.1862	120.496	217.682	632305	50.2913	1019.55	38.392	-0.0389861	-0.502039	-1.78944	1.52402	3.31346	93.977	0.613113	18.2888	0.483552	0.185203	1.55863	-1.95523	0.397537	2.35277	120.188	0.693364	13.402	0.623135	-0.421892	2.76569	-0.969839	1.45174	2.42158	161.418	0.803537
-173.819	147	320.819	1.19171e+06	69.0424	1336.26	51.501	-0.462584	-0.0868298	-222.906	252.446	475.352	1.2048e+06	69.4205	2097.51	41.5927	0.985712	3.92975	-97.1862	120.496	217.682	488907	44.2225	811.912	30.212	0.140091	0.347061	-1.78944	1.52402	3.31346	77.2124	0.555742	14.4778	0.441424	0.205597	2.88857	-1.95523	0.397537	2.35277	114.706	0.677366	10.798	0.614746	-0.447601	4.02431	-0.969839	1.45174	2.42158	162.823	0.807026
-173.819	147	320.819	973701	62.4084	1272.88	44.3272	-0.967117	0.607309	-222.906	252.446	475.352	1.20927e+06	69.549	2053.33	42.315	1.12188	3.99054	-52.5088	120.496	173.005	318892	35.7151	738.062	23.6431	1.2261	1.02276	-1.78944	1.52402	3.31346	82.3929	0.574083	13.3664	0.486085	0.725301	6.03588	-1.95523	0.397537	2.35277	126.639	0.711729	9.56571	0.669747	-0.451748	7.39876	-0.969839	1.45174	2.42158	121.323	0.69663
-100.686	41.0112	141.697	143422	23.9518	539.385	20.3349	-1.47966	3.03589	-48.2737	36.155	84.4287	88155.4	18.7782	631.076	16.4409	0.446916	0.19054	-52.5088	85.8288	138.338	116929	21.6267	358.041	15.4752	0.383733	1.10006	-1.69812	-0.014518	1.6836	43.3266	0.416301	5.05464	0.383643	-3.99734	26.2313	-0.997655	-0.421632	0.576023	104.274	0.64583	3.63225	0.635311	-0.157622	0.152869	0.187209	0.928786	0.741577	126.429	0.711138
-118.16	41.0112	159.171	601476	49.05	430.535	36.5169	-1.05152	-0.259942	-40.9763	41.3175	82.2938	88541.7	18.8193	449.242	16.2787	0.322099	-0.590039	-52.5088	52.9375	105.446	228122	30.2074	231.096	24.1173	0.0558227	-1.12616	-0.745359	-0.224297	0.521062	34.8877	0.373565	2.69895	0.360505	-1.88941	4.54502	-0.788547	-0.421632	0.366915	101.61	0.637528	2.44317	0.629833	0.684425	-0.740067	0.259067	0.928786	0.669719	129.766	0.720461
-118.16	230.23	348.39	1.32703e+06	72.8567	1228.88	54.3027	0.77933	1.02778	-267.943	41.3175	309.26	968440	62.2395	1135.81	31.4952	-2.9489	8.58015	-139.423	71.2075	210.63	709296	53.2652	577.176	42.5276	-1.08953	0.342005	-1.10575	0.187819	1.29357	46.4241	0.430925	6.75727	0.389194	-0.717332	2.33585	-0.982283	-0.292129	0.690154	95.4331	0.617845	5.11528	0.606634	0.096943	-0.259321	-0.682224	1.90515	2.58738	131.041	0.723991
-147.726	230.23	377.956	1.70178e+06	82.5053	1391.03	65.4486	0.80117	0.267335	-267.943	53.9175	321.86	1.02095e+06	63.9047	1162.86	35.2286	-2.9315	8.34857	-165.086	126.613	291.699	1.45503e+06	76.2897	790.991	61.0833	-0.816621	-0.682518	-1.10575	0.23119	1.33694	40.3466	0.401729	7.68838	0.330929	-0.342504	0.115618	-0.982283	-0.048617	0.933666	84.2572	0.580542	7.15683	0.553253	0.6844	0.171677	-0.682224	1.90515	2.58738	178.436	0.844833
-147.726	230.23	377.956	1.86921e+06	86.4686	1745.52	72.7185	0.951863	0.261077	-267.943	130.069	398.011	1.347e+06	73.4031	2383.6	47.6662	-1.98401	4.45585	-165.086	126.613	291.699	1.60617e+06	80.1541	1126.12	67.2113	-0.730759	-0.792731	-1.93217	1.43936	3.37153	77.0633	0.555206	17.496	0.422574	0.0360206	3.26319	-1.61912	0.288774	1.9079	110.302	0.664236	13.4883	0.61454	0.0255262	2.23277	-0.682224	1.90515	2.58738	159.233	0.79808
-147.726	230.23	377.956	1.43186e+06	75.68	1799.52	57.9443	0.501374	0.328987	-267.943	130.069	398.011	1.34578e+06	73.3699	2443.04	46.7762	-1.69099	3.76923	-165.086	126.613	291.699	1.48572e+06	77.0901	1167.53	59.3153	-0.380616	-0.697236	-1.93217	1.43936	3.37153	78.3819	0.559935	17.8869	0.433266	0.123242	3.38817	-1.61912	0.288774	1.9079	108.189	0.657843	13.7055	0.607985	-0.0403606	2.30818	-0.682224	1.90515	2.58738	161.832	0.804567
-147.726	121.082	268.809	784036	56.0013	1080.73	44.41	-0.587729	0.251285	-137.051	130.069	267.12	502840	44.8482	1930.76	34.097	0.0795441	1.11313	-165.086	126.613	291.699	1.05544e+06	64.975	893.322	44.3939	-0.533179	0.760611	-1.93217	1.43936	3.37153	62.6521	0.500608	15.0563	0.379646	-0.0279953	6.01189	-1.61912	0.288774	1.9079	106.006	0.651172	11.2724	0.605151	-0.0664737	3.10217	-0.542412	1.464	2.00641	175.094	0.836884
-140.919	77.6212	218.54	418170	40.8984	882.359	32.5869	-0.795152	0.619369	-137.051	130.069	267.12	437484	41.8322	1836.25	29.1543	0.416639	2.37511	-34.0375	126.613	160.65	280241	33.4808	618.196	23.9973	1.50053	2.32117	-1.93217	1.43936	3.37153	66.0829	0.514132	13.9037	0.41325	0.245522	9.69969	-1.61912	0.288774	1.9079	115.696	0.680281	8.98103	0.653371	-0.236547	7.76155	-0.542412	1.45046	1.99287	130.932	0.72369
-47.915	77.6212	125.536	228479	30.2311	607.679	25.8033	-0.0522421	-0.723397	-142.284	28.4025	170.686	434829	41.7051	886.506	29.9643	-1.07455	0.993585	-27.72	64.6975	92.4175	195380	27.9557	379.199	23.5659	0.328411	-1.18855	-0.806542	0.090219	0.896761	35.3855	0.37622	6.72122	0.34763	0.0763503	-0.157883	-1.3295	-0.163785	1.16571	100.863	0.63518	5.04031	0.624145	-1.27465	10.942	-0.149389	1.08647	1.23586	130.656	0.722927
-47.915	77.6212	125.536	229720	30.3131	500.054	26.6543	-0.196192	-0.679251	-142.284	69.65	211.934	535243	46.2706	918.243	35.7416	-0.339328	0.0875249	-98.9887	64.6975	163.686	416786	40.8307	468.142	33.234	-0.615439	-0.209384	-0.806542	0.145851	0.952393	25.0812	0.316741	7.28858	0.270245	-0.0682237	-0.39162	-1.3295	-0.163785	1.16571	82.7087	0.575183	5.31304	0.557717	-1.17405	6.49194	-0.149389	1.1737	1.32309	167.436	0.818379
-122.876	37.1263	160.003	426077	41.2833	539.228	31.491	-1.02661	0.40933	-142.284	69.65	211.934	614548	49.5802	825.746	40.3433	-0.694735	-0.346554	-98.9887	66.9725	165.961	550686	46.9334	548.546	40.6679	-0.560204	-0.926077	-0.806542	0.290421	1.09696	21.6049	0.293972	7.83484	0.236077	-0.0839292	-0.71605	-1.3295	-0.052155	1.27734	74.5947	0.54624	6.87738	0.518729	-0.636951	3.27897	-0.149389	1.38623	1.53561	192.908	0.878425
-170.117	74.4362	244.554	677914	52.0735	1056.37	38.3403	-0.965856	0.227508	-208.827	212.616	421.444	1.13558e+06	67.3968	1815.41	54.3811	-0.230543	0.701509	-98.9887	66.9725	165.961	564896	47.5351	673.444	41.3882	-0.540183	-0.965163	-1.9986	1.37329	3.3719	61.9523	0.497804	15.6145	0.34612	-0.566329	5.23706	-1.87935	0.427854	2.3072	106.135	0.651568	12.9346	0.583495	-0.688636	3.59867	-0.386618	1.38623	1.77284	176.269	0.839687
-170.117	74.4362	244.554	706300	53.1526	1051.36	40.6198	-1.14029	0.278801	-208.827	212.616	421.444	834363	57.7707	1594.65	42.3194	-0.389197	3.36692	-98.9887	66.9725	165.961	440982	41.9992	612.771	32.6017	-0.245253	-0.457167	-1.9986	1.37329	3.3719	58.2173	0.482565	13.1573	0.333311	-0.645657	6.14097	-1.87935	0.427854	2.3072	109.934	0.663127	10.5832	0.600406	-0.482991	3.73855	-0.386618	1.38623	1.77284	172.742	0.831245
-170.117	74.4362	244.554	696401	52.7788	1058.74	39.4595	-1.12485	0.308205	-208.827	212.616	421.444	707351	53.1921	1459.74	36.4441	-0.0358443	4.83918	-62.2388	66.9725	129.211	208653	28.8897	473.069	20.456	-0.0265374	0.361468	-1.9986	1.37329	3.3719	60.6067	0.492369	12.1519	0.365997	-0.434782	6.72922	-1.87935	0.427854	2.3072	123.727	0.703496	9.933	0.65386	-0.0878891	5.03036	-0.386618	1.38623	1.77284	150.812	0.776692
-170.117	74.4362	244.554	412801	40.635	894.906	28.1264	-1.91708	4.55218	-208.827	212.616	421.444	582090	48.2531	1366.81	27.2628	0.535656	8.33098	-19.6	52.745	72.345	49988	14.1404	303.826	8.99181	1.76183	3.20975	-1.9986	1.37329	3.3719	59.5193	0.487931	10.3217	0.367766	-0.376688	10.309	-1.87935	0.427854	2.3072	129.769	0.720468	8.11733	0.686223	-0.118991	8.84856	-0.386618	1.29546	1.68207	128.203	0.716109
-38.15	55.4225	93.5725	164356	25.6403	328.729	22.6259	-0.15396	-1.1547	-30.6688	36.4	67.0688	73428.6	17.1381	352.818	14.9103	0.615338	-0.54694	-19.6	39.2088	58.8088	29012.1	10.7726	173.609	7.35532	1.35384	2.45479	-0.540399	-0.137982	0.402417	25.0729	0.316688	2.2936	0.298871	-0.426851	-0.510853	-0.82472	-0.528138	0.296582	103.955	0.64484	1.93888	0.641723	-0.616455	-0.119122	0.542168	0.86437	0.322202	135.902	0.737298
-39.48	90.9212	130.401	226832	30.1219	440.379	24.7913	0.902221	0.331304	-138.049	36.4	174.449	293614	34.2703	624.68	20.5287	-2.31289	6.0156	-95.8213	51.7737	147.595	171303	26.1766	259.534	16.1765	-0.872133	3.51419	-0.960933	0.071797	1.03273	37.4582	0.387082	3.62175	0.340046	-0.818301	0.534576	-0.993202	-0.350994	0.642208	100.546	0.63418	2.71816	0.627519	-1.57116	6.72893	-0.457561	0.86437	1.32193	133.976	0.732056
-68.3112	90.9212	159.232	323032	35.9462	500.115	29.2092	0.935655	-0.0892416	-138.049	36.4	174.449	281974	33.5842	661.833	18.8018	-2.7218	7.4866	-98.56	51.7737	150.334	414740	40.7303	341.574	29.0725	-0.724623	-0.189466	-0.960933	0.24461	1.20554	34.5759	0.371892	4.33252	0.309665	-0.256001	-0.163485	-0.993202	-0.282552	0.71065	88.179	0.593899	3.19329	0.581831	-0.947116	2.73276	-0.457561	1.21573	1.67329	162.99	0.80744
-126.271	90.9212	217.192	775660	55.7013	1134.59	46.6223	0.105211	-0.475221	-279.886	189.087	468.974	804506	56.7276	1770.61	31.9225	-1.59739	7.53747	-98.56	95.83	194.39	648813	50.9436	685.055	42.1586	-0.453538	-0.571489	-1.9986	1.6858	3.6844	77.3622	0.556281	13.0198	0.40566	0.0231523	5.22517	-1.9986	0.548329	2.54693	104.286	0.645867	10.4685	0.594505	-1.13963	8.58459	-0.655567	1.61687	2.27243	166.298	0.815592
-128.511	90.9212	219.432	806303	56.7909	1367.02	44.8927	-0.376317	-0.649744	-279.886	189.087	468.974	836600	57.8481	1994.83	32.4049	-1.2623	6.49128	-98.56	95.83	194.39	635157	50.4047	730.179	40.554	-0.305096	-0.609698	-1.9986	1.6858	3.6844	83.1867	0.576842	14.7966	0.429926	0.135165	4.65845	-1.9986	0.548329	2.54693	121.021	0.695763	11.9699	0.635739	-0.787022	4.95452	-0.655567	1.61687	2.27243	156.138	0.790285
-128.511	72.5287	201.04	737280	54.3058	1283.82	42.1671	-0.851151	-0.382114	-279.886	189.087	468.974	612165	49.4839	1765.52	26.1456	-1.41528	13.0276	-98.56	95.83	194.39	513649	45.3277	601.344	33.0971	0.124316	0.138246	-1.9986	1.6858	3.6844	69.7978	0.528385	13.5633	0.381928	-0.0467787	6.61727	-1.9986	0.548329	2.54693	121.778	0.697933	11.47	0.641841	-0.743532	5.61382	-0.655567	1.61687	2.27243	161.561	0.803893
-128.511	72.1087	200.62	614646	49.5841	1273.54	34.9735	-1.23624	0.15883	-279.886	189.087	468.974	613445	49.5356	1751.75	26.0203	-1.26268	12.6229	-25.7075	95.83	121.538	278207	33.3591	536.961	23.6054	1.43156	0.975989	-1.9986	1.6858	3.6844	72.8443	0.539794	12.9078	0.414951	0.258992	8.68614	-1.9986	0.548329	2.54693	132.288	0.727428	11.6253	0.680846	-0.511003	6.96757	-0.655567	1.61687	2.27243	135.031	0.73493
-128.511	45.9637	174.475	154985	24.8986	676.454	16.5045	-3.60548	17.2542	-31.1675	84.315	115.483	92097.2	19.1935	639.538	13.1066	2.23877	6.76592	-25.7075	42.5687	68.2762	85460.5	18.489	231.017	15.6585	0.912398	-0.101742	-0.923845	-0.115168	0.808677	35.2714	0.375614	4.31551	0.357262	-1.81446	4.6338	-1.24458	0.186721	1.4313	113.878	0.674918	4.9335	0.659694	-1.05709	8.29292	0.301035	1.23806	0.937021	131.687	0.725774
-57.9162	45.9637	103.88	149015	24.4144	446.303	19.1987	-0.776246	-0.120706	-31.1675	39.7337	70.9012	53039.9	14.5657	469.621	11.4247	0.508732	0.267944	-25.7075	55.2737	80.9813	203422	28.5252	200.375	24.6081	0.439613	-1.45517	-0.468358	-0.16653	0.301828	25.8262	0.321411	3.0231	0.316163	-0.157072	0.0876625	-0.791658	-0.462197	0.329461	98.7708	0.628556	3.05244	0.623172	0.0246502	-1.05773	0.463478	0.865102	0.401624	139.328	0.746533
-99.1725	234.395	333.568	469251	43.3244	1333.54	26.3228	2.34343	9.92879	-222.512	60.97	283.482	464569	43.1077	1131.07	23.9976	-2.4973	8.19571	-37.835	55.2737	93.1087	216878	29.4535	350.56	25.5894	0.283404	-1.43869	-1.36695	-0.090341	1.27661	43.4154	0.416727	6.31698	0.371542	-2.74294	9.26083	-1.19908	-0.042761	1.15632	104.896	0.647754	6.72366	0.628336	-0.383658	3.23905	-0.670146	0.8784	1.54855	136.034	0.737655
-99.1725	234.395	333.568	599980	48.989	1387.41	33.7948	1.68583	5.76219	-222.512	60.97	283.482	520654	45.6357	1278.5	26.7801	-2.22823	6.11627	-66.5612	60.3138	126.875	311204	35.2819	462.455	30.6853	-0.250176	-1.14601	-1.36695	0.389729	1.75668	40.9601	0.404772	8.41263	0.34077	-0.429336	2.57462	-1.19908	-0.042761	1.15632	93.4552	0.611409	7.55674	0.582766	-0.44078	1.33237	-0.670146	1.27899	1.94913	164.242	0.810535
-131.355	234.395	365.75	961470	62.0152	2271.23	47.577	1.06429	2.49342	-222.512	127.619	350.131	833993	57.7579	2238.3	39.3446	-1.32438	2.6104	-66.5612	83.0113	149.573	402000	40.0999	663.714	34.6953	-0.143961	-1.03053	-1.36695	0.941596	2.30855	57.9812	0.481586	14.2415	0.392501	0.447178	1.2687	-1.7324	0.201788	1.93419	110.001	0.663327	12.7627	0.606749	-0.425586	2.10698	-0.670146	1.70678	2.37693	161.684	0.804198
-131.355	234.395	365.75	885734	59.5226	2244.4	41.9897	0.615978	2.3521	-222.512	127.619	350.131	827602	57.5362	2191.66	39.3984	-1.06791	2.4431	-66.5612	83.0113	149.573	279022	33.4079	656.057	24.8524	0.470518	0.165964	-1.36695	0.941596	2.30855	66.1371	0.514343	14.1439	0.433435	0.662807	1.06594	-1.7324	0.201788	1.93419	118.565	0.688666	12.8113	0.632713	-0.169024	1.72319	-0.670146	1.70678	2.37693	149.145	0.772386
-131.355	152.6	283.955	583019	48.2916	1267.07	35.7943	-0.750835	1.20438	-194.67	127.619	322.289	429136	41.4312	1458.88	27.8319	-0.541276	4.93501	-66.5612	83.0113	149.573	263723	32.4791	530.425	23.2968	0.516463	0.443495	-1.10111	0.941596	2.04271	51.7433	0.454943	10.7362	0.394723	1.1278	1.76986	-1.7324	0.201788	1.93419	111.144	0.666766	8.7646	0.623798	-0.258347	4.05739	-0.328851	1.70678	2.03563	152.001	0.779746
-131.355	152.6	283.955	472115	43.4564	1132.27	29.7551	-1.13267	3.32033	-194.67	127.619	322.289	358964	37.8927	1240.94	24.6709	-0.393192	7.75004	-20.65	83.0113	103.661	151558	24.6218	412.475	15.2611	1.90872	2.95461	-1.10111	0.941596	2.04271	54.4624	0.466744	8.26849	0.427011	1.99656	6.25843	-1.7324	0.201788	1.93419	117.693	0.68613	7.30847	0.654311	-0.197731	7.38323	-0.328851	1.70678	2.03563	127.771	0.714902
-29.3037	45.3513	74.655	115373	21.4824	243.215	18.4121	-0.290989	-0.583435	-40.215	19.46	59.675	50244.5	14.1767	262.08	12.8632	0.606961	-0.403858	-20.65	21.7613	42.4112	23401	9.67491	173.898	8.00279	0.412604	-0.383506	-0.693082	-0.210145	0.482937	36.888	0.384125	2.35863	0.371007	-0.610702	0.597771	-0.845704	-0.513559	0.332145	104.787	0.647417	1.88514	0.643003	-0.445928	-0.291052	0.423584	0.860771	0.437187	124.643	0.706097
-62.37	45.3513	107.721	224420	29.9613	297.22	25.9661	-0.201526	-1.08761	-26.9763	46.7863	73.7625	52207.7	14.451	351.645	12.4618	0.496943	-0.0724385	-20.65	48.7375	69.3875	83100.8	18.2319	214.681	14.0459	0.81739	-0.394621	-0.919575	-0.210145	0.70943	41.1207	0.405565	2.77544	0.383323	-1.66715	3.60974	-0.898957	-0.513559	0.385398	99.0199	0.629349	2.02166	0.626616	-0.56073	1.64199	0.072651	0.860771	0.78812	126.215	0.710535
-106.164	209.178	315.341	619550	49.7815	1209.94	37.1421	1.25215	2.98125	-157.622	94.3337	251.956	338691	36.8071	1083.24	24.8291	-1.10001	2.55287	-86.3275	48.7375	135.065	199010	28.2142	304.01	20.2918	-0.913884	0.891043	-1.06189	0.265655	1.32754	52.6473	0.4589	6.40055	0.411878	-0.963474	1.90095	-1.65212	0.656604	2.30873	113.543	0.673924	8.28087	0.645703	0.652984	11.218	-0.681492	1.9986	2.6801	140.348	0.749262
-106.164	209.178	315.341	791365	56.2624	1350.2	44.8495	0.938306	0.91741	-157.622	94.3337	251.956	357416	37.8109	1177.14	26.4774	-1.07722	2.009	-88.1825	48.7375	136.92	387419	39.3659	386.181	30.5171	-0.51997	-0.992359	-1.06189	0.265655	1.32754	48.1291	0.438767	7.0685	0.366801	-0.363899	0.117586	-1.65212	0.656604	2.30873	103.514	0.643473	9.16757	0.602194	0.226639	6.9503	-0.681492	1.9986	2.6801	164.388	0.810896
-159.285	209.178	368.463	1.46861e+06	76.6448	2194.47	65.5081	0.322083	-0.435069	-158.961	130.751	289.712	550849	46.9403	1929.44	34.1649	-0.278849	1.33062	-88.1825	122.649	210.831	691474	52.5918	712.705	43.5533	0.174705	-0.729827	-1.507	0.473116	1.98012	61.1052	0.494389	11.3664	0.392848	-0.394513	0.214367	-1.9986	0.936472	2.93508	126.045	0.710058	16.0673	0.631951	-0.0340212	4.21803	-0.681492	1.9986	2.6801	167.01	0.817337
-166.495	209.178	375.673	1.53062e+06	78.2462	2620.52	64.7471	-0.154226	-0.498598	-158.961	234.762	393.724	853209	58.4195	2400.77	40.7426	1.16253	3.64794	-88.1825	122.649	210.831	650256	51.0003	767.681	39.6288	0.434722	-0.331269	-1.507	0.473116	1.98012	61.7124	0.49684	13.0469	0.393558	-0.377538	0.10248	-1.9986	0.936472	2.93508	149.202	0.772533	19.3701	0.675637	-0.190483	2.77486	-0.681492	1.9986	2.6801	161.421	0.803544
-166.495	146.624	313.119	1.11707e+06	66.8452	1769.41	51.8545	-0.54656	-0.370507	-158.961	234.762	393.724	576762	48.0317	1744.47	29.3181	2.20326	7.96279	-88.1825	122.649	210.831	543682	46.634	674.677	32.9067	0.348742	0.189731	-1.507	0.473116	1.98012	47.3971	0.435418	9.39412	0.352892	-0.45366	1.5704	-1.9986	0.936472	2.93508	133.463	0.730653	13.6301	0.652759	-0.530787	5.87104	-0.589992	1.59302	2.18301	150.84	0.776763
-166.495	146.624	313.119	930045	60.9933	1670.34	42.7354	-0.804674	0.290258	-158.961	234.762	393.724	552139	46.9953	1759.34	26.5147	2.35954	8.90835	-41.5887	122.649	164.237	338295	36.7856	616.411	21.3663	1.62222	1.81636	-1.507	0.473116	1.98012	54.7159	0.467828	9.22851	0.414087	-0.137344	3.87054	-1.9986	0.936472	2.93508	147.16	0.767228	13.0636	0.707702	-0.26072	7.96595	-0.589992	1.59302	2.18301	122.473	0.699923
-166.495	64.5137	231.009	270487	32.893	843.894	20.2422	-3.24107	13.0755	-52.7888	234.762	287.551	379928	38.9835	1052.97	19.5959	4.41092	21.3162	-13.3613	56.7875	70.1487	37910.1	12.3142	286.886	8.99385	1.28939	3.07262	-1.00296	0.435845	1.43881	41.155	0.405734	5.07447	0.384423	0.643081	7.82449	-1.98958	-0.198067	1.79151	121.784	0.697951	6.46435	0.668252	-3.887	20.4986	0.164212	0.981612	0.8174	121.737	0.697816
-42.7612	31.8762	74.6375	100188	20.0188	360.448	16.7666	-0.561577	-0.760377	-30.0125	47.5388	77.5513	71193.9	16.8753	500.859	13.4367	0.937721	0.678576	-13.3613	31.92	45.2812	44821.6	13.3898	190.584	10.2273	0.491872	-0.775829	-0.565531	-0.19154	0.373991	33.5362	0.366258	2.64764	0.35753	-0.0884212	-0.561705	-0.748653	-0.509472	0.239181	95.631	0.618485	2.49923	0.615626	-0.324248	-0.820151	0.580171	0.863089	0.282918	136.064	0.737736
-42.7612	209.921	252.682	437271	41.822	768.88	24.3082	2.62934	8.36117	-115.264	47.5388	162.802	186034	27.2789	712.775	17.5145	-1.50417	3.87174	-88.1038	31.92	120.024	164609	25.66	294.569	17.9108	-1.5059	2.35773	-1.33297	0.090219	1.42319	48.7359	0.441524	4.97711	0.397582	-1.65147	5.87148	-0.963739	-0.352092	0.611647	97.0841	0.623166	3.81159	0.61745	-1.45372	4.62123	-0.288469	1.15394	1.44241	131.078	0.724093
-94.4475	209.921	304.369	687569	52.4431	1070.02	35.9649	1.82456	4.88132	-199.133	149.73	348.863	458979	42.8476	1326.18	27.2277	-0.740946	5.09185	-88.1038	96.4163	184.52	294588	34.3272	537.058	26.3376	-0.615692	0.820468	-1.9986	0.66795	2.66655	60.299	0.491117	10.9943	0.387281	-1.3351	4.86074	-1.40648	-0.281149	1.12533	105.1	0.648384	6.57702	0.628134	-2.01978	6.48129	-0.416203	1.20597	1.62217	148.295	0.770182
-94.4475	209.921	304.369	755107	54.9584	1529.96	40.3532	1.64055	3.86526	-199.133	149.73	348.863	636945	50.4755	2273.78	33.9781	-0.538674	2.57503	-88.1038	105.849	193.952	378391	38.9045	784.779	29.599	-0.11044	0.4645	-1.9986	1.40331	3.40191	78.9917	0.562109	16.3431	0.455889	0.44991	4.26638	-1.61132	0.846375	2.45769	131.606	0.725551	12.7262	0.689343	1.36917	7.92792	-0.416203	1.47876	1.89497	136.421	0.738705
-94.4475	209.921	304.369	715997	53.5162	1508.02	37.2132	1.03623	2.65081	-199.133	149.73	348.863	617494	49.6989	2201.32	33.0216	-0.0890919	2.61827	-88.1038	105.849	193.952	351377	37.4901	761.425	26.3154	0.345506	0.746499	-1.9986	1.40331	3.40191	78.7038	0.561084	16.1994	0.455308	0.449988	4.32023	-1.61132	0.846375	2.45769	138.876	0.745322	12.5927	0.711975	1.61357	8.65015	-0.416203	1.47876	1.89497	129.434	0.719539
-94.4475	119.805	214.253	410537	40.5234	1089.99	31.3327	-0.642774	0.0851274	-199.133	149.73	348.863	502213	44.8202	1916.69	28.8714	0.173925	4.55758	-67.1738	105.849	173.022	243014	31.1778	658.114	20.1429	1.27816	1.5818	-1.9986	1.40331	3.40191	60.1845	0.490651	13.8633	0.396012	0.485556	7.21964	-1.61132	0.846375	2.45769	135.845	0.737144	10.9967	0.705555	1.6494	9.38466	-0.416203	1.47876	1.89497	140.182	0.748818
-94.1237	51.6338	145.757	129458	22.7559	756.271	18.194	-2.19814	6.91869	-199.133	112.035	311.168	293397	34.2577	1246.39	20.9943	-0.0591384	9.85074	-38.5438	105.849	144.392	122225	22.1111	396.567	12.1366	3.14162	11.1981	-1.04847	1.40331	2.45177	44.1657	0.420313	7.76689	0.377705	3.57863	17.3715	-1.61132	0.846375	2.45769	125.013	0.707143	7.97612	0.685076	2.25825	13.8221	0.004148	1.47876	1.47461	129.804	0.720568
-33.9938	33.9325	67.9263	98446.7	19.8441	268.538	18.3902	-0.558346	-1.14249	-26.5125	29.9337	56.4463	63610.3	15.9512	273.875	14.7189	0.610329	-1.02569	-13.86	32.6463	46.5063	40595.8	12.743	127.278	10.4234	0.829409	-0.515326	-0.490196	-0.161528	0.328668	30.8407	0.35123	2.09999	0.340806	0.149084	-0.686753	-0.743163	-0.550952	0.192211	104.279	0.645846	1.69915	0.643949	0.0271953	-1.09469	0.568032	0.845216	0.277184	127.541	0.714258
-49.6738	33.9325	83.6063	168019	25.9244	363.703	23.2855	0.133776	-1.38675	-24.6225	33.0575	57.68	61890.7	15.7341	412.694	13.7915	0.107669	-1.20833	-13.86	44.0125	57.8725	89875.5	18.9605	178.64	15.2873	0.346212	-0.940458	-0.892491	-0.161528	0.730963	40.5961	0.40297	2.47263	0.379757	-0.884815	1.38942	-0.780068	-0.550952	0.229116	102.969	0.641775	2.25242	0.639923	-0.248547	-0.561709	0.049288	0.845216	0.795928	121.64	0.697539
-49.6738	249.891	299.565	826359	57.4929	1100.18	40.2101	1.7447	2.79124	-143.841	33.0575	176.899	286461	33.8503	1142	22.5742	-1.86001	3.70686	-122.027	44.0125	166.04	426348	41.2964	402.692	29.7211	-1.29868	0.607996	-1.09184	0.100406	1.19224	51.6936	0.454724	5.15926	0.396476	-0.566496	0.667559	-1.13552	-0.171715	0.9638	99.4163	0.630607	4.99694	0.61623	0.468521	4.08784	-0.395219	1.81481	2.21003	134.897	0.734566
-161.928	249.891	411.819	1.25624e+06	70.8869	1583.06	55.4977	1.00981	1.39128	-143.841	70.2625	214.104	357267	37.803	1526.15	27.6087	-1.53739	2.44342	-122.027	95.5325	217.56	570205	47.7579	658.525	37.9559	-0.81179	0.104643	-1.09184	0.376431	1.46827	53.8216	0.46399	8.08805	0.382083	-0.104628	-0.44047	-1.47772	0.080642	1.55837	94.2291	0.613935	9.44817	0.580226	0.0325417	2.1613	-0.395219	1.81481	2.21003	155.261	0.788064
-161.928	249.891	411.819	1.34162e+06	73.2563	2086.14	58.9002	0.595093	0.447918	-143.841	71.4437	215.285	427391	41.3469	1858.37	31.409	-0.773259	0.607315	-122.027	95.5325	217.56	626050	50.042	803.574	40.0851	-0.633412	-0.207892	-1.09184	0.565226	1.65707	55.4301	0.470872	9.99113	0.388724	0.154826	-0.222891	-1.47772	0.094001	1.57173	104.449	0.646371	12.4974	0.599514	0.0355108	0.738381	-0.395219	1.81481	2.21003	150.237	0.775208
-161.928	249.891	411.819	1.27584e+06	71.4377	2063.42	53.7668	0.145385	0.67867	-143.841	71.4437	215.285	449031	42.3807	1779.48	33.7896	-0.374807	0.456206	-122.027	95.5325	217.56	581726	48.238	761.591	36.5095	-0.169281	-0.093389	-1.09184	0.565226	1.65707	42.8202	0.413861	10.0418	0.329682	-0.28273	0.466052	-1.47772	0.094001	1.57173	103.862	0.644552	12.2292	0.597855	0.0197639	0.780417	-0.395219	1.81481	2.21003	161.866	0.804653
-161.928	75.9062	237.834	591852	48.656	1270.58	33.181	-1.14503	0.875035	-80.395	71.4437	151.839	213647	29.2333	1060.82	23.0972	0.106896	-0.104876	-34.8425	95.5325	130.375	261589	32.3474	527.555	24.4256	1.259	0.412075	-1.02212	0.565226	1.58734	26.4779	0.325441	7.3874	0.278502	0.53936	1.70331	-1.47772	0.094001	1.57173	108.873	0.659918	9.42419	0.625226	0.364087	2.34001	-0.304268	1.37403	1.67829	152.63	0.781358
-85.7325	75.9062	161.639	159991	25.2975	765.406	16.1133	-0.834833	3.53138	-59.5	71.4437	130.944	138759	23.5592	651.586	16.3826	0.223709	1.57605	-24.8412	83.93	108.771	128537	22.6748	284.568	17.9911	1.67774	2.39964	-0.554612	0.565226	1.11984	28.9096	0.340057	4.63454	0.322674	2.45172	10.4205	-1.26087	0.094001	1.35487	118.869	0.689546	5.12833	0.676407	0.785194	10.3183	0.395524	1.28667	0.891149	128.125	0.715891
-40.88	52.1763	93.0563	64354.6	16.0443	267.54	11.3105	-0.0992191	1.66415	-59.5	21.4025	80.9025	54119.5	14.7132	317.187	10.2048	-1.28054	2.38799	-24.8412	44.3625	69.2037	128510	22.6725	134.872	19.8351	0.72398	-1.14567	-0.502396	-0.098881	0.403515	27.5514	0.331972	2.44976	0.318987	0.212171	-0.353679	-0.80825	-0.522831	0.285419	107.429	0.655527	2.22656	0.652829	0.292289	-0.297717	0.548268	0.830637	0.282369	132.985	0.729341
-40.88	19.4425	60.3225	47129.2	13.7301	305.996	9.72906	-0.938579	0.970219	-38.9113	29.9775	68.8888	29923.7	10.9405	461.912	8.09651	-0.691381	1.52552	-24.8412	44.7475	69.5888	148225	24.3496	273.954	21.4929	0.0994971	-1.47388	-0.812215	-0.098881	0.713334	35.2619	0.375563	3.99599	0.352879	-0.649232	1.23082	-0.791536	-0.522831	0.268705	104.38	0.646159	2.9266	0.642995	-0.0601567	-0.769493	0.461343	0.830637	0.369294	126.087	0.710174
-40.88	19.4425	60.3225	51240	14.3164	324.695	10.2796	-0.895082	0.753738	-38.9113	29.9775	68.8888	36652.5	12.1083	487.646	9.11704	-0.660812	0.575149	-23.625	44.7475	68.3725	131680	22.9504	300.729	18.5866	0.0289128	-0.967785	-0.812215	-0.155916	0.656299	51.5685	0.454174	4.00703	0.437018	-0.406767	-0.072341	-0.791536	-0.492026	0.29951	97.3867	0.624137	3.0747	0.620651	-0.260453	-0.411415	0.461343	0.84302	0.381677	119.695	0.691941
-40.88	19.4425	60.3225	59312.3	15.4029	406.656	12.1707	-0.391382	0.412285	-38.9113	29.9775	68.8888	42288.1	13.0059	632.8	10.3138	-0.457062	-0.0616846	-23.625	44.7475	68.3725	120331	21.9391	327.976	16.5283	0.340993	-0.895183	-0.812215	-0.155916	0.656299	57.0677	0.477777	5.14645	0.462673	-0.265803	0.0575798	-0.822646	-0.492026	0.33062	101.896	0.638422	3.58467	0.634185	-0.195957	-0.687295	0.461343	0.84302	0.381677	110.959	0.666209
-141.059	19.4513	160.51	372044	38.5769	591.097	21.4721	-1.95597	2.84689	-38.9113	33.8362	72.7475	53225.1	14.5911	729.645	11.9014	0.167681	-0.248469	-41.2912	93.2487	134.54	136615	23.3764	476.787	15.2655	1.22837	3.0303	-1.00107	-0.024888	0.976183	74.8959	0.547342	6.96199	0.510556	-0.368943	0.049128	-1.86703	-0.054656	1.81237	176.285	0.839725	6.88025	0.755022	-1.79984	2.39655	0.265106	1.42838	1.16327	129.572	0.719922
-141.059	847841	847982	7.18836e+11	53622.2	1.6965e+06	3428.39	15.7163	245.003	-286.16	168	454.16	570123	47.7545	1564.57	20.66	-3.67139	18.8992	-72.94	216.694	289.634	496578	44.568	1054.43	27.0829	1.80981	5.87502	-1.40697	1.99696	3.40392	145.371	0.76255	12.765	0.676152	2.58638	10.1134	-1.86703	0.364902	2.23193	185.658	0.86176	10.0035	0.764086	-0.553206	1.07671	-0.778787	1.42838	2.20716	114.219	0.675927
-141.059	847841	847982	7.18836e+11	53622.2	1.69664e+06	3438.46	15.7163	245.003	-286.16	168	454.16	685312	52.3569	1732.03	26.5311	-2.80109	12.638	-96.9238	216.694	313.618	701451	52.9698	1207.65	37.9089	1.02342	2.63094	-1.40697	1.99696	3.40392	138.734	0.744941	14.0397	0.638454	2.22097	8.24234	-1.86703	0.364902	2.23193	189.551	0.870749	11.1329	0.771697	-0.459689	0.894529	-0.778787	1.42838	2.20716	113.101	0.67261
-141.059	847841	847982	7.18836e+11	53622.2	1.69667e+06	3443.54	15.7163	245.003	-286.16	168	454.16	790605	56.2354	1638.55	34.54	-2.25174	10.4167	-96.9238	216.694	313.618	774921	55.6748	1246.73	44.814	1.3102	2.69821	-1.40697	1.99696	3.40392	126.626	0.711691	13.388	0.559018	1.15084	2.95184	-1.86703	0.364902	2.23193	166.612	0.816362	10.8948	0.677646	-0.722916	0.239491	-0.778787	1.42838	2.20716	147.168	0.767249
-141.059	847841	847982	7.18836e+11	53622.2	1.69654e+06	3434.95	15.7163	245.004	-286.16	168	454.16	991143	62.9649	1676.85	43.3089	-1.15925	4.75047	-96.9238	216.694	313.618	720826	53.6964	1201.78	41.9801	1.6985	4.79613	-1.40697	1.99696	3.40392	102.895	0.641546	12.8268	0.465282	0.54734	1.94202	-1.4826	0.364902	1.84751	75.6575	0.550118	8.11843	0.472032	-0.332547	0.231916	-0.778787	1.2189	1.99769	159.604	0.799009
-50.82	129.693	180.513	547045	46.778	582.741	33.7846	1.15439	0.573985	-75.215	91.5863	166.801	522751	45.7275	724.57	38.9449	0.112446	-0.879671	-96.9238	40.5037	137.428	347053	37.2587	558.154	29.3488	-0.565856	-0.333339	-0.872422	0.353129	1.22555	22.3441	0.298959	6.26793	0.236012	-0.559031	-0.202156	-0.839299	-0.039711	0.799588	51.3396	0.453165	5.26046	0.411059	-0.731564	-0.524208	0.083936	1.2189	1.13497	198.56	0.891202
-162.732	201.591	364.324	766387	55.3674	1382.35	37.353	1.00329	3.68201	-286.685	91.5863	378.271	709071	53.2568	1554.84	40.2231	-1.40896	5.17835	-48.3525	132.186	180.539	244084	31.2464	843.054	23.7594	1.38701	3.66402	-0.994727	1.99702	2.99174	32.4107	0.36006	13.3035	0.237193	1.73492	10.0795	-1.73752	0.883524	2.62105	63.9157	0.505631	12.188	0.426027	-0.397434	5.79525	-0.810141	1.33114	2.14128	198.538	0.891153
-162.732	201.591	364.324	1.24653e+06	70.6125	2020.62	50.7965	0.776063	0.511913	-286.685	109.174	395.859	790205	56.2212	2283.6	40.6263	-1.92261	6.74384	-77.6825	132.186	209.869	307189	35.0536	1016.14	25.5959	0.738359	2.60339	-1.7482	1.99702	3.74522	95.6924	0.618684	16.455	0.428071	0.051549	2.35056	-1.73752	0.883524	2.62105	99.6739	0.631424	15.4468	0.531096	-0.0574639	1.54445	-0.810141	1.33114	2.14128	159.821	0.799553
-162.732	201.591	364.324	1.22749e+06	70.071	1978.97	48.3265	0.663694	0.568253	-286.685	109.174	395.859	588607	48.5224	2225.03	30.723	-2.29712	9.23778	-77.6825	132.186	209.869	290789	34.1051	1026.89	24.2835	0.432449	2.50153	-1.7482	1.99702	3.74522	100.883	0.635243	16.08	0.467047	0.586092	4.72197	-1.73752	0.883524	2.62105	113.12	0.672665	15.2662	0.598331	0.379061	2.35859	-0.810141	1.33114	2.14128	140.905	0.750746
-162.732	201.591	364.324	1.18248e+06	68.7745	2052.81	44.988	0.440831	0.99257	-286.685	109.174	395.859	635452	50.4163	2325.55	32.1108	-1.66266	6.65163	-77.6825	132.186	209.869	302729	34.7982	1042.12	25.8843	0.579742	2.38831	-1.7482	1.99702	3.74522	102.017	0.638803	16.2602	0.476135	0.351712	2.70089	-1.73752	0.883524	2.62105	138.393	0.744025	15.2579	0.679516	0.806668	2.40552	-0.810141	1.33114	2.14128	130.734	0.723142
-87.4125	164.798	252.21	697811	52.8322	1240.01	34.7549	1.15754	1.03176	-183.689	109.174	292.863	408037	40.3999	1317.3	30.2752	-0.663537	2.01996	-77.6825	34.58	112.263	211095	29.0582	666.531	22.9196	-0.834211	-0.085973	-1.7482	0.412604	2.1608	83.7142	0.578668	8.32998	0.431384	-0.869949	0.479557	-1.29076	0.532103	1.82286	122.367	0.69962	8.54604	0.655416	0.792976	2.90767	-0.029036	1.17096	1.19999	136.207	0.738126
-143.395	150.36	293.755	441913	42.0434	1867.64	27.6412	0.488837	3.38819	-182.639	111.213	293.851	534186	46.2249	1499.27	33.9095	-0.679173	1.68539	-117.591	144.069	261.66	364396	38.1783	1331.79	26.0457	0.534524	3.491	-1.55879	1.99702	3.55581	70.3875	0.530613	16.4314	0.390597	1.44127	4.84504	-1.87374	0.391864	2.2656	106.624	0.653066	11.6942	0.580344	-0.136269	2.38647	-0.391254	1.42734	1.81859	134.908	0.734597
-143.395	498	641.395	913040	60.4331	2868.12	37.8972	2.44797	17.2097	-182.639	111.213	293.851	646405	50.849	1781.61	39.9538	-0.440609	0.552257	-117.591	144.069	261.66	496483	44.5638	1353.28	31.5572	0.214286	1.43402	-1.55879	1.99702	3.55581	78.0149	0.558623	17.3395	0.413252	1.26221	3.98615	-1.87374	0.391864	2.2656	118.082	0.687262	13.1593	0.607262	-0.125167	1.58845	-0.391254	1.42734	1.81859	132.849	0.72897
-143.395	498	641.395	936395	61.2011	3024.92	38.7832	2.42066	16.2477	-182.639	111.213	293.851	735252	54.2311	2030.25	41.1369	-0.558501	0.314536	-117.591	144.069	261.66	513789	45.3338	1581.97	31.4576	0.336663	1.28714	-1.55879	1.99702	3.55581	77.9895	0.558532	18.1471	0.417244	1.50456	4.98481	-1.87374	0.391864	2.2656	112.914	0.672053	15.2038	0.577892	-0.490268	1.60595	-0.391254	1.49883	1.89009	146.299	0.764981
-153.773	18538.2	18691.9	3.45199e+08	1175.07	40732.7	129.455	15.6109	242.8	-182.639	111.213	293.851	736219	54.2667	2687.78	39.4845	-0.379726	0.443915	-117.591	211.409	329	1.21756e+06	69.7872	2085.91	47.6434	1.10726	1.38213	-1.77974	1.99702	3.77675	113.093	0.672586	24.2069	0.53386	1.17249	3.24939	-1.95956	0.391864	2.35143	135.619	0.736529	19.2628	0.5929	-0.660564	0.421378	-0.402295	1.49883	1.90113	131.844	0.726206
-153.773	18538.2	18691.9	3.45058e+08	1174.83	39833.6	121.483	15.6213	243.016	-233.205	97.0987	330.304	784035	56.0012	2140.52	38.8884	-1.09926	2.58622	-109.314	211.409	320.723	971400	62.3346	1289.35	39.6898	1.46948	3.26497	-1.77974	0.503128	2.28286	69.3552	0.526708	13.6647	0.428363	-0.523392	0.947404	-1.95956	0.231556	2.19112	127.859	0.715147	13.9142	0.61236	-0.952339	1.67377	-0.402295	1.49883	1.90113	153.268	0.78299
-153.773	18538.2	18691.9	3.44774e+08	1174.35	39417.6	118.713	15.642	243.453	-233.205	97.0987	330.304	990259	62.9368	2474.12	46.115	-0.712221	0.853296	-109.314	211.409	320.723	1.08603e+06	65.9099	1593.22	43.8272	1.25825	1.85212	-1.77974	1.26203	3.04176	66.6735	0.516424	16.195	0.401646	-0.202968	1.57088	-1.95956	0.299754	2.25932	140.234	0.748958	16.7366	0.617711	-0.945954	1.00154	-0.774639	1.49883	2.27347	148.953	0.771888
-157.973	77681.9	77839.8	6.37972e+09	5051.62	195340	440.929	14.6426	219.513	-233.205	111.501	344.706	920789	60.689	2672.74	44.5501	-0.70779	1.37655	-109.314	211.409	320.723	1.15691e+06	68.0266	1810.72	47.057	1.09747	1.45664	-1.9986	1.81981	3.81842	119.989	0.692789	20.5581	0.541515	0.509916	3.14775	-1.9986	0.299754	2.29836	152.955	0.78219	18.7272	0.6258	-0.959698	0.724404	-0.774639	1.48925	2.26389	131.53	0.725341
-157.973	77681.9	77839.8	6.03547e+09	4913.44	157583	348.947	15.7125	244.922	-233.205	111.501	344.706	900141	60.0047	2147.36	43.9992	-0.563525	1.80392	-82.3637	162.986	245.35	443826	42.1344	1302.1	29.6007	0.70543	2.18696	-1.9986	1.81981	3.81842	85.1926	0.583755	15.9192	0.4348	0.490595	6.12518	-1.9986	0.299754	2.29836	128.6	0.717217	14.2749	0.611289	-1.29764	2.96883	-0.774639	1.41392	2.18856	147.088	0.767042
-157.973	77681.9	77839.8	6.03542e+09	4913.42	157389	351.001	15.7127	244.927	-150.99	111.501	262.491	537312	46.36	1938.07	33.8467	-0.0929088	0.677594	-82.3637	162.986	245.35	516464	45.4517	1413.98	31.2293	0.851713	1.75634	-1.9986	1.81981	3.81842	90.2498	0.600832	17.0474	0.445678	0.472252	5.25809	-1.9986	0.299754	2.29836	174.47	0.835392	17.9678	0.683915	-1.14677	0.991708	-0.774639	1.58759	2.36223	164.044	0.810048
-157.973	77681.9	77839.8	6.036e+09	4913.65	157597	362.367	15.7105	244.881	-102.235	111.501	213.736	344307	37.111	1898.78	27.5379	0.28254	1.41512	-130.261	142.091	272.352	505047	44.9465	1400.22	30.6054	-0.339023	1.82644	-1.9986	1.81981	3.81842	112.414	0.670565	19.8492	0.48948	-0.0738716	3.10374	-1.9986	0.428098	2.4267	159.99	0.799976	17.6469	0.621955	-0.898197	0.644343	-0.33611	1.58759	1.9237	133.714	0.731337
-130.148	265.965	396.113	1.64943e+06	81.2263	2068.14	54.022	1.19524	1.66973	-102.235	106.61	208.845	338306	36.7862	1928.99	27.4367	0.49199	1.88136	-139.554	142.091	281.645	763995	55.2809	1165.21	38.8283	-0.337171	0.335828	-1.93248	0.490806	2.42329	89.9647	0.599882	17.7804	0.434308	-1.24385	1.73868	-1.94993	0.428098	2.37802	160.044	0.800109	16.2429	0.641312	-0.738834	0.459364	-0.33611	1.58759	1.9237	157.17	0.792894
-130.148	265.965	396.113	1.64323e+06	81.0736	2032.85	53.0755	1.2652	1.6707	-102.235	106.61	208.845	308536	35.1304	1768.12	24.2392	0.193028	1.91184	-139.554	142.091	281.645	764863	55.3123	1138.23	39.028	-0.37018	0.318562	-1.93248	0.490806	2.42329	91.2427	0.604128	15.8667	0.445568	-1.24439	1.88968	-1.94993	0.428098	2.37802	149.441	0.773153	15.2878	0.604342	-0.926041	0.673181	-0.33611	1.58759	1.9237	159.994	0.799985
-85.4962	265.965	351.461	1.48391e+06	77.043	1745.71	44.8224	1.68134	2.52134	-102.235	106.61	208.845	290134	34.0666	1545.28	21.611	0.122339	2.44765	-139.554	129.745	269.299	682770	52.2597	909.212	34.118	-0.509397	0.558435	-1.93248	0.490806	2.42329	85.2116	0.583821	13.3592	0.433974	-1.45764	2.77383	-1.78291	0.428098	2.21101	107.113	0.654562	10.069	0.548984	-0.611248	1.51228	-0.33611	1.58332	1.91943	143.728	0.758229
-24.6663	265.169	289.835	820682	57.2951	1004.28	28.0916	2.77697	8.04005	-79.275	106.61	185.885	159152	25.2311	960.916	14.5613	0.840203	6.29002	-139.554	26.3987	165.953	451290	42.4872	559.886	25.2885	-1.50362	1.36213	-1.66756	0.187575	1.85513	60.7716	0.493038	7.38326	0.389418	-2.27569	5.74692	-1.67231	-0.048861	1.62345	105.7	0.650231	6.4746	0.602705	-1.69479	4.08074	-0.078568	1.58332	1.66188	175.386	0.837583
-62.9825	27.8775	90.86	75991.1	17.4346	463.522	11.6017	-1.31689	2.14895	-135.73	16.7475	152.477	186430	27.3079	554.514	12.2922	-3.71061	14.1416	-28.2188	82.635	110.854	121197	22.0179	399.604	15.2615	1.16751	1.81398	-0.915427	0.008784	0.924211	31.7949	0.356623	4.23535	0.332753	-1.37421	2.49064	-0.791597	0.106689	0.898286	70.0036	0.529164	5.44291	0.506898	1.33005	2.13939	0.587674	1.20634	0.618662	168.077	0.819943
-62.9825	34.6063	97.5887	96477.5	19.6446	587.16	13.5961	-0.896123	0.816147	-135.73	17.3425	153.072	201283	28.3748	737.013	13.8742	-3.31821	11.7711	-28.2188	82.635	110.854	123369	22.2143	500.273	15.3706	1.24907	1.71952	-0.969534	0.008784	0.978318	39.3848	0.396912	6.86787	0.354966	-1.31187	1.79898	-1.37598	0.106689	1.48267	80.7981	0.5685	8.11709	0.544712	0.959534	4.35412	0.43615	1.20634	0.770186	161.742	0.804342
-62.9825	34.6063	97.5887	108162	20.8002	712.784	15.7117	-0.645112	0.072612	-135.73	35.7263	171.456	219945	29.6611	822.911	16.6249	-2.74659	9.33794	-28.2188	82.635	110.854	130397	22.8383	521.631	17.2993	0.879122	1.2995	-0.969534	0.008784	0.978318	41.7575	0.408693	7.70412	0.368253	-1.10407	1.47884	-1.37598	0.106689	1.48267	88.2935	0.594284	9.78824	0.563194	0.601116	2.14684	0.390705	1.20634	0.815631	156.766	0.791875
-133.227	35.0612	168.289	285327	33.7833	1182.01	21.7621	-1.72174	3.95766	-135.73	35.7263	171.456	292450	34.2024	1146.6	19.9695	-2.1981	5.60189	-49.5163	193.804	243.32	448564	42.3587	1026.12	26.7438	2.41438	8.30446	-1.0406	1.46626	2.50686	55.9891	0.47324	12.781	0.402559	2.38292	9.97712	-1.93687	0.500139	2.43701	99.0196	0.629348	14.2763	0.533155	-0.938822	3.90218	-0.591517	1.58179	2.17331	141.695	0.752849
-133.227	203.508	336.735	1.18895e+06	68.9624	1846.78	42.6232	1.10161	1.31285	-119.779	253.785	373.564	444924	42.1865	1741.71	23.3384	2.42084	13.7817	-96.4163	193.804	290.22	645981	50.8323	1132.2	33.9724	1.1069	3.91502	-1.9986	1.46626	3.46486	106.551	0.652844	16.3177	0.501062	-0.181576	4.30794	-1.9986	0.500139	2.49874	160.059	0.800146	17.5001	0.659577	-0.797882	1.14939	-0.591517	1.58179	2.17331	112.935	0.672116
-133.227	203.508	336.735	1.19528e+06	69.1457	1778.55	42.3885	1.03037	1.22612	-119.779	253.785	373.564	481459	43.8844	1757.42	26.2595	2.25471	12.0511	-96.4163	193.804	290.22	725509	53.8705	1137.52	39.3159	0.916252	2.57678	-1.9986	1.46626	3.46486	100.056	0.632632	14.8662	0.481726	-0.282231	4.93458	-1.9986	0.500139	2.49874	156.561	0.791357	15.1989	0.649712	-0.855915	1.25172	-0.591517	1.58179	2.17331	120.812	0.695161
-133.227	203.508	336.735	1.19488e+06	69.1342	1665.79	42.788	1.08185	1.24456	-119.779	253.785	373.564	586690	48.4434	1712.49	32.416	2.3423	11.2609	-96.4163	193.804	290.22	796783	56.4547	1160.11	44.4654	0.614935	1.38277	-1.9986	1.46626	3.46486	100.125	0.632852	14.6692	0.475438	-0.294094	4.62001	-1.9986	0.500139	2.49874	152.176	0.780196	13.8863	0.641518	-0.942883	1.56981	-0.591517	1.58179	2.17331	117.445	0.685404
-70.0437	203.508	273.551	1.01926e+06	63.8516	1217.93	36.8802	1.66735	1.74837	-79.5375	253.785	333.323	595325	48.7986	1477.88	34.8956	2.39002	10.4298	-96.4163	59.4388	155.855	483527	43.9785	669.769	34.8492	-0.676452	-0.753294	-1.9986	0.238327	2.23693	85.1833	0.583724	10.2547	0.421878	-1.84866	4.3091	-1.9986	0.120231	2.11883	151.15	0.777559	9.51289	0.695881	-1.47771	3.99498	-0.108397	1.14149	1.24989	131.372	0.724905
-20.79	55.2737	76.0638	75473.4	17.3751	462.114	13.6872	0.929618	0.568066	-79.5375	39.9175	119.455	322130	35.8959	742.236	30.3666	0.0538881	-0.654246	-61.1538	59.4388	120.593	274974	33.1647	532.543	27.5248	-1.01305	0.723142	-0.699548	0.238327	0.937875	32.6155	0.361195	6.89745	0.322323	0.684163	0.0925045	-1.06073	-0.205936	0.854793	94.0906	0.613484	4.94856	0.5898	-0.0889355	0.668466	0.543998	1.14149	0.597495	165.459	0.813533
-99.5225	48.2125	147.735	117769	21.7043	543.34	15.2177	-1.72922	6.00879	-79.5375	81.305	160.842	398961	39.948	804.869	34.3226	0.458482	-0.432972	-101.334	59.4388	160.772	397048	39.8521	523.171	31.7508	-0.94616	0.170363	-0.72285	0.238327	0.961177	34.6434	0.372255	7.84301	0.32787	0.556764	-0.393519	-1.61138	0.052887	1.66426	94.3385	0.614291	8.05645	0.564192	-0.451279	2.27307	0.149633	1.53659	1.38696	166.155	0.815243
-235.27	171.334	406.604	872732	59.0841	1992.54	34.2915	-1.62912	4.30364	-155.111	148.015	303.126	616259	49.6491	1728.42	38.9013	-0.0216786	0.8127	-101.334	192.465	293.799	864580	58.8075	1005.36	40.7386	0.949821	2.20087	-1.07311	1.27569	2.34881	53.0913	0.460831	14.9779	0.376322	1.18215	2.44136	-1.61138	0.721935	2.33331	80.0694	0.565931	12.5713	0.483744	0.150168	0.633293	-0.290482	1.53659	1.82707	135.632	0.736565
-235.27	286.685	521.955	2.72461e+06	104.396	3389.76	67.3897	0.537851	1.26656	-155.111	185.273	340.384	699683	52.9031	2539.28	40.9302	0.214904	0.98157	-164.675	192.465	357.14	1.62411e+06	80.6006	1256.43	64.5431	0.551082	0.231668	-1.9986	1.27569	3.2743	131.321	0.724765	20.5974	0.574301	-0.00639699	1.42319	-1.73289	0.721935	2.45482	106.423	0.652452	18.0999	0.514188	-0.553277	0.341762	-1.20261	1.9986	3.20122	158.055	0.795124
-235.27	286.685	521.955	2.81086e+06	106.035	3581.61	72.6012	0.461416	1.041	-155.111	185.273	340.384	751566	54.8294	2796.67	43.1658	-0.209777	0.732175	-164.675	192.465	357.14	1.72652e+06	83.1028	1444.3	68.2688	0.916184	0.736573	-1.9986	1.27569	3.2743	146.489	0.765477	22.1538	0.618023	0.161896	0.998204	-1.73289	0.721935	2.45482	114.469	0.676664	19.7465	0.538029	-0.411038	0.0121748	-1.20261	1.9986	3.20122	183.815	0.857473
-235.27	286.685	521.955	2.81101e+06	106.038	3804.33	74.3107	0.425836	1.07619	-155.111	185.273	340.384	789864	56.209	2904.74	43.6958	0.261642	0.518986	-164.675	192.465	357.14	1.53924e+06	78.4664	1545.34	59.9509	0.593512	0.552216	-1.9986	1.53915	3.53776	177.768	0.843251	24.8875	0.717816	0.530031	0.203879	-1.73289	0.721935	2.45482	114.373	0.676383	19.168	0.549202	-0.346904	0.162491	-1.20261	1.9986	3.20122	194.728	0.88256
-78.9688	286.685	365.654	2.16249e+06	93.0051	2720.6	61.4358	1.48107	1.85689	-97.6413	185.273	282.914	635024	50.3993	2430.42	40.9135	0.589797	0.353618	-164.675	84.7175	249.393	1.13962e+06	67.5166	1536.32	53.8085	-0.207395	-0.941693	-1.9986	1.53915	3.53776	174.081	0.834461	23.6756	0.714361	0.497799	0.180472	-1.73289	0.439261	2.17215	116.885	0.683768	18.459	0.568537	-0.487414	0.392246	-1.20261	1.9986	3.20122	237.767	0.975228
-138.845	84.7613	223.606	829995	57.6193	1608.52	46.9937	-0.459052	-0.62434	-97.6413	91.9975	189.639	567525	47.6456	1995.32	39.2292	-0.0973368	-0.859321	-99.4875	185.902	285.39	1.21585e+06	69.738	1481.5	54.0774	0.414434	-0.309326	-1.14387	1.53915	2.68302	108.912	0.660036	19.1264	0.580589	0.76662	-0.192057	-1.75021	0.2013	1.95151	132.105	0.726926	15.7223	0.565499	-0.914728	0.30081	-0.173667	1.67061	1.84427	243.881	0.987685
-141.129	197.391	338.52	1.18626e+06	68.8843	2487.28	54.5849	0.145369	0.133949	-107.118	217.604	324.721	898482	59.9494	2808.29	45.8336	0.69614	0.986096	-180.504	203.114	383.618	1.72688e+06	83.1114	1910.41	62.7681	0.0580896	0.00017264	-1.86941	1.53915	3.40856	108.906	0.660017	23.153	0.556452	0.489504	-0.0364242	-1.78547	0.2013	1.98677	165.874	0.814553	19.0847	0.634268	-0.603801	-0.592407	-0.317383	1.64688	1.96426	185.917	0.862363
-141.129	197.391	338.52	1.15581e+06	67.9945	2216.81	51.5627	0.106568	0.268955	-107.118	217.604	324.721	764030	55.2822	2570.68	39.1915	0.824859	1.93386	-180.504	203.114	383.618	1.78645e+06	84.5328	1930.92	65.4017	0.0818398	-0.204493	-1.86941	1.35743	3.22684	84.5346	0.581497	20.8749	0.459056	0.249477	1.03833	-1.78547	0.2013	1.98677	175.501	0.837858	19.048	0.654069	-0.53675	-0.811694	-0.317383	1.64688	1.96426	185.896	0.862314
-141.129	197.391	338.52	1.01741e+06	63.7937	1839.63	42.646	0.0520378	1.08132	-107.118	217.604	324.721	605907	49.2303	2066.57	30.84	1.49633	4.16597	-180.504	203.114	383.618	1.64074e+06	81.012	1398.59	56.1902	0.217424	0.212573	-1.86941	1.01815	2.88756	64.2367	0.506899	14.1852	0.374896	-0.543133	2.51302	-1.78547	0.2013	1.98677	173.674	0.833485	14.8325	0.670016	-0.64725	-0.516919	-0.317383	1.49895	1.81634	188.725	0.86885
-163.783	286.685	450.467	1.38077e+06	74.3175	1929.56	53.2895	-0.0420165	1.92899	-286.685	285.241	571.926	1.24846e+06	70.6671	2691.69	44.9337	-0.735538	6.87554	-76.44	51.7912	128.231	114275	21.3799	500.876	15.4192	-0.535788	2.82671	-1.9986	0.105591	2.10419	164.151	0.810311	10.122	0.717891	-1.07826	2.83461	-1.9986	0.332755	2.33136	136.845	0.73985	11.2597	0.62885	-0.960199	2.61648	-1.99726	1.9986	3.99587	87.6243	0.592028
-31.605	275.161	306.766	850537	58.3279	892.062	40.7592	1.74376	5.5488	-216.519	36.5312	253.05	877482	59.2446	1223.5	39.0577	-1.60932	2.63305	-35.0438	47.67	82.7137	45343.6	13.4675	290.395	10.3739	0.971889	1.45842	-1.77211	0.137555	1.90967	141.965	0.753564	6.87263	0.731103	-1.484	9.78116	-0.947635	-0.189771	0.757864	107.285	0.655087	4.87378	0.630557	0.351673	-0.808616	-0.547658	1.61046	2.15812	47.8639	0.437556
-286.685	275.161	561.846	1.85078e+06	86.0415	1893.59	57.8974	-0.658278	3.37775	-216.519	193.97	410.489	1.31162e+06	72.4326	1546.55	51.6153	0.390734	1.76747	-35.0438	49.9625	85.0063	74304.9	17.2401	427.963	13.9593	0.416779	-0.401548	-1.9986	0.419802	2.41841	134.35	0.733077	12.1252	0.657966	-0.807571	4.55338	-1.9362	0.058011	1.99421	97.7779	0.625389	7.65141	0.569873	-0.971647	3.46192	-1.34712	1.78858	3.1357	134.24	0.732774
-286.685	275.161	561.846	2.69877e+06	103.899	3191.06	68.7254	-0.363719	1.33207	-286.685	286.685	573.37	2.74545e+06	104.794	3481.55	68.4401	0.25516	1.62741	-57.9512	57.2687	115.22	110209	20.9961	877.441	16.7515	-0.624633	1.49717	-1.9986	1.09184	3.09044	153.57	0.783761	19.4551	0.680855	0.264552	2.63584	-1.9986	0.397781	2.39638	125.035	0.707205	14.2833	0.622193	-0.786794	3.07399	-1.34712	1.78858	3.1357	141.458	0.752217
-286.685	275.161	561.846	2.92378e+06	108.144	3236.38	76.4576	-0.591951	1.01897	-286.685	286.685	573.37	2.84398e+06	106.658	3583.48	73.0067	0.2898	1.3842	-57.9512	57.2687	115.22	107268	20.7141	869.566	16.1774	0.130343	0.338029	-1.9986	1.09184	3.09044	167.955	0.819647	19.4186	0.722861	0.473008	2.46425	-1.9986	0.397781	2.39638	129.315	0.719207	13.7381	0.643622	-0.710072	3.79181	-1.34712	1.78858	3.1357	120.712	0.694874
-286.685	275.161	561.846	2.62233e+06	102.417	3105.55	69.1378	-0.624196	1.39307	-286.685	286.685	573.37	2.51981e+06	100.396	3551.97	65.6731	0.312761	2.0749	-57.9512	57.2687	115.22	101729	20.1721	818.204	14.9749	0.025077	0.723789	-1.9986	1.09184	3.09044	156.241	0.790546	16.8923	0.693688	0.434112	2.63706	-1.9986	0.397781	2.39638	119.361	0.690974	13.8719	0.6171	-1.00234	4.88976	-1.34712	1.78858	3.1357	132.135	0.727008
-286.685	215.696	502.381	1.43969e+06	75.8865	2226.21	46.7464	-0.884539	3.80558	-286.685	286.685	573.37	1.85364e+06	86.1079	3091.09	49.1282	0.137331	4.97157	-57.9512	57.2687	115.22	58313.4	15.2726	701.776	10.5061	-0.269426	3.76946	-1.9986	1.09184	3.09044	159.865	0.799661	12.7466	0.761062	1.87814	8.0792	-1.9986	0.397781	2.39638	139.003	0.745661	11.2843	0.699628	-0.935579	8.67509	-0.91439	1.71026	2.62465	42.3902	0.411778
-130.454	187.906	318.36	754390	54.9323	1951.03	38.5557	0.566988	1.26714	-163.03	129.684	292.714	557541	47.2246	1561	35.6138	-0.136397	1.02474	-45.2112	24.0275	69.2387	43774.2	13.2324	328.064	10.0753	-0.685362	1.20515	-1.243	-0.090463	1.15253	126.009	0.709955	6.30508	0.690235	0.806516	1.95569	-1.21347	-0.093513	1.11996	124.585	0.705932	8.49681	0.689007	0.349084	2.96061	-0.289567	1.5375	1.82707	31.9966	0.357752
-238.779	286.685	525.464	2.32576e+06	96.4522	3338.17	65.4664	0.661763	2.17726	-286.685	286.685	573.37	1.96172e+06	88.5826	3812.9	58.4078	0.399275	3.63196	-49.7875	43.75	93.5375	78944.3	17.7701	797.282	12.6449	-0.922771	1.23398	-1.9986	1.17815	3.17676	148.347	0.770317	14.6937	0.719006	1.79776	8.11027	-1.22897	0.303719	1.53269	127.056	0.712899	13.7474	0.683102	1.04221	3.46416	-1.66652	1.5375	3.20402	74.7235	0.546712
-238.779	286.685	525.464	2.23241e+06	94.4967	3291.81	61.2425	0.736991	2.76463	-286.685	286.685	573.37	1.91099e+06	87.4297	3656.46	54.0337	0.348589	3.9299	-49.7875	43.75	93.5375	90542.6	19.0308	799.654	14.5902	-1.05255	1.03387	-1.9986	1.17815	3.17676	157.346	0.793337	14.1166	0.74851	2.03247	8.97966	-1.22897	0.303719	1.53269	133.58	0.730972	12.3731	0.706485	1.45896	5.70797	-1.66652	1.5375	3.20402	60.0301	0.490021
-238.779	286.685	525.464	2.42694e+06	98.5279	3305.7	70.277	0.294819	1.30641	-286.685	286.685	573.37	2.07494e+06	91.103	3793.96	60.9643	0.913782	4.12471	-49.7875	43.75	93.5375	89789.4	18.9515	809.349	14.6215	-0.725681	0.510177	-1.9986	1.17815	3.17676	154.647	0.786504	14.437	0.734033	1.84657	7.73811	-1.22897	0.303719	1.53269	131.148	0.724287	12.7355	0.69619	1.19781	4.10635	-1.66652	1.5375	3.20402	64.942	0.509674
-238.779	286.685	525.464	2.07519e+06	91.1084	2127.61	58.5056	0.203921	2.45281	-286.685	286.685	573.37	1.8224e+06	85.3793	3221.39	52.8599	0.550113	4.59824	-49.7875	43.75	93.5375	70795.8	16.828	721.971	12.3001	-0.774223	1.56548	-1.9986	1.17815	3.17676	156.974	0.7924	12.2662	0.747866	2.05563	9.05991	-1.22897	0.303719	1.53269	125.583	0.708753	8.9437	0.688271	1.6274	7.01179	-1.66652	1.30156	2.96808	66.0134	0.513862
-176.059	274.96	451.019	894940	59.8311	1597.49	39.4359	1.15919	5.43346	-235.113	209.641	444.754	963758	62.0889	1575.16	42.8658	-0.249068	2.78942	-23.3625	41.2825	64.645	34982.9	11.8293	378.927	9.19247	0.407855	0.347569	-0.961299	0.029158	0.990457	119.531	0.691464	6.75813	0.668705	1.60631	2.64072	-0.992104	-0.1159	0.876204	121.742	0.69783	5.899	0.682896	1.38242	3.19185	-0.640134	1.18901	1.82915	52.7773	0.459466
-276.027	274.96	550.987	2.43192e+06	98.629	3220.19	68.8806	-0.251011	1.1975	-286.685	286.685	573.37	2.64699e+06	102.898	3874.75	74.6681	0.183537	1.59716	-55.1688	82.6787	137.847	102097	20.2087	859.775	12.7606	1.1503	4.21797	-1.9986	1.20701	3.20561	152.686	0.781501	17.0827	0.686434	0.317981	4.76033	-1.67091	0.234545	1.90546	133.32	0.73026	14.9154	0.687992	-0.218513	3.46197	-1.80822	1.2297	3.03792	90.8354	0.602778
-276.027	274.96	550.987	2.27396e+06	95.3722	3231.66	62.495	-0.0746885	1.80358	-286.685	286.685	573.37	2.47187e+06	99.4359	3903.2	65.8726	-0.0918782	2.07561	-55.1688	82.6787	137.847	103624	20.3592	895.51	12.8091	0.855404	4.11293	-1.9986	1.20701	3.20561	150.245	0.775229	17.4018	0.683208	0.296313	5.15741	-1.67091	0.234545	1.90546	130.326	0.722015	14.1865	0.681778	-0.318281	4.16248	-1.80822	1.2297	3.03792	83.9713	0.579556
-276.027	73154.7	73430.7	5.35419e+09	4627.83	149559	366.405	15.7048	244.763	-286.685	286.685	573.37	2.64459e+06	102.851	4072.45	72.0142	0.25144	1.7148	-55.1688	82.6787	137.847	106869	20.6754	943.679	13.6541	1.18983	3.74738	-1.9986	1.20701	3.20561	151.989	0.779716	17.695	0.688173	0.314302	5.10367	-1.67091	0.234545	1.90546	131.004	0.723889	14.8654	0.684448	-0.318106	4.33892	-1.80822	1.2297	3.03792	82.4509	0.574285
-276.027	73154.7	73430.7	5.35366e+09	4627.6	148718	354.697	15.7072	244.813	-286.685	286.685	573.37	2.21097e+06	94.0418	3523.23	64.9428	-0.0270895	2.58463	-55.1688	82.6787	137.847	105467	20.5394	834.277	14.1761	1.18103	3.83512	-1.9986	1.20701	3.20561	161.226	0.80306	15.1992	0.723919	0.531235	5.9673	-1.67091	0.234545	1.90546	129.328	0.719245	12.654	0.688233	-0.684217	7.36653	-1.80822	1.2297	3.03792	58.8788	0.485299
-118.011	73154.7	73272.7	5.35258e+09	4627.13	148251	338.815	15.7123	244.918	-263.804	83.3175	347.121	1.10336e+06	66.4338	2106.97	50.2046	-1.05625	1.72222	-36.9162	31.8062	68.7225	36793.6	12.1315	486.587	10.262	0.280398	-0.599234	-1.18212	-0.043371	1.13875	116.217	0.681812	7.83374	0.660566	0.715744	1.70238	-1.25873	-0.058316	1.20042	120.093	0.693088	7.90712	0.675057	0.392374	3.83607	-0.737368	0.829722	1.56709	30.4097	0.348768
-286.685	73154.7	73441.3	5.3542e+09	4627.83	149749	365.752	15.7048	244.763	-286.685	286.685	573.37	2.48967e+06	99.7933	3750.1	73.7322	-0.282685	1.65945	-64.1288	112.831	176.96	157538	25.1028	1055.28	17.0638	1.4553	6.07432	-1.9986	1.5516	3.5502	168.447	0.820845	17.6576	0.728398	1.26322	5.86482	-1.9986	0.703757	2.70236	144.868	0.761229	16.3699	0.707334	0.359064	5.59383	-1.47882	1.9986	3.47743	69.6936	0.527991
-286.685	96251	96537.7	9.26665e+09	6088.23	195850	452.405	15.7102	244.875	-286.685	286.685	573.37	2.33518e+06	96.6475	3539.78	67.5351	-0.391012	2.25767	-64.1288	112.831	176.96	176647	26.5817	1056.62	19.0054	1.2593	4.65443	-1.9986	1.5516	3.5502	171.71	0.828758	17.3124	0.740465	1.33869	6.09778	-1.9986	0.703757	2.70236	147.192	0.767313	15.8387	0.714557	0.417673	5.68714	-1.47882	1.9986	3.47743	59.5625	0.488108
-286.685	96251	96537.7	9.26681e+09	6088.29	195915	458.164	15.7098	244.868	-286.685	286.685	573.37	2.23998e+06	94.6569	3596.28	62.568	-0.11522	2.82098	-64.1288	112.831	176.96	188883	27.4869	1076.16	20.0004	1.52306	5.06925	-1.9986	1.5516	3.5502	157.322	0.793276	17.783	0.692533	1.08439	5.65704	-1.9986	0.703757	2.70236	148.026	0.769483	16.2034	0.714975	0.404646	5.32874	-1.47882	1.9986	3.47743	73.0413	0.540523
-286.685	96251	96537.7	9.2663e+09	6088.12	194645	443.915	15.7111	244.894	-286.685	286.685	573.37	1.66991e+06	81.729	2655.58	48.7366	-0.15423	5.29598	-64.1288	112.831	176.96	187315	27.3726	935.673	20.1237	1.36931	4.64503	-1.9986	1.5516	3.5502	158.759	0.796891	14.8285	0.705292	1.22047	6.31225	-1.9986	0.703757	2.70236	148.999	0.772009	12.0571	0.731047	0.615179	8.04006	-1.47882	1.9986	3.47743	69.1727	0.526014
-35.6125	96251	96286.6	9.26519e+09	6087.75	193420	429.019	15.7147	244.97	-286.685	54.9062	341.591	1.31355e+06	72.486	1315.54	48.5935	-1.44096	2.46618	-37.5638	25.3137	62.8775	73688.5	17.1684	360.981	15.0099	-0.39352	-1.12865	-1.08306	0.27206	1.35512	100.21	0.633118	6.56079	0.611238	1.74685	5.54671	-0.8906	0.025315	0.915915	122.585	0.700243	5.37636	0.684211	2.60773	8.58907	-0.166103	1.78803	1.95413	51.0224	0.451763
-286.685	233.258	519.943	2.03485e+06	90.2186	2303.87	63.5955	-0.541066	1.7944	-286.685	281.269	567.954	2.35823e+06	97.1232	2532.99	72.6337	-0.129693	0.809316	-37.5638	51.2575	88.8213	77988.8	17.6622	641.2	14.5252	-0.077875	0.0973963	-1.81457	1.0298	2.84437	107.354	0.655299	14.328	0.587181	0.691191	5.15206	-1.26264	0.025315	1.28795	113.267	0.673102	7.78909	0.647045	1.26285	2.42596	-0.476166	1.78803	2.2642	94.6736	0.615381
-286.685	233.258	519.943	1.85966e+06	86.2475	2283.9	57.327	-0.231102	2.39295	-286.685	281.269	567.954	2.32502e+06	96.437	2552.08	71.3122	-0.228504	0.94486	-37.5288	51.2575	88.7863	59967.7	15.4878	677.854	12.3121	0.0773219	1.39218	-1.81457	1.0298	2.84437	113.074	0.67253	14.473	0.608881	0.856309	5.43837	-1.26264	0.025315	1.28795	113.254	0.673064	8.35877	0.646417	1.02194	2.67348	-0.476166	1.78803	2.2642	76.743	0.554051
-286.685	233.258	519.943	1.88397e+06	86.8095	2438.21	57.9507	-0.504232	2.27691	-286.685	281.269	567.954	2.34249e+06	96.7986	2710.37	72.3024	0.0777314	0.883466	-37.5288	51.2575	88.7863	68005.1	16.493	740.057	12.8627	0.0729176	0.609767	-1.81457	1.0298	2.84437	107.972	0.657182	15.6636	0.584976	0.603125	4.66647	-1.26264	0.025315	1.28795	115.498	0.6797	9.48019	0.649213	0.61407	1.82949	-0.476166	1.78803	2.2642	83.4647	0.577805
-286.685	196.245	482.93	1.33089e+06	72.9628	2068.39	42.4985	-1.13976	5.00478	-177.992	281.269	459.261	1.2714e+06	71.3134	2246.09	49.1503	1.13167	2.80393	-37.5288	51.2575	88.7863	58646.2	15.3162	678.65	11.0492	0.332662	1.42311	-1.81457	1.0298	2.84437	105.89	0.650814	13.5445	0.586996	0.642715	6.57057	-1.26264	-0.177327	1.08531	123.899	0.703986	7.78555	0.683828	-0.0127309	1.23408	-0.476166	1.63931	2.11548	72.5866	0.538838
-234.316	243.25	477.566	907519	60.2501	1731.91	38.0068	-0.00325101	3.33303	-148.024	138.285	286.309	698305	52.8509	1845.77	39.3609	-0.575679	1.01948	-37.5375	38.8237	76.3612	64139.6	16.0174	561.382	12.161	-0.031352	-0.0356993	-1.40209	0.107055	1.50914	89.7599	0.599199	9.36588	0.556558	0.345862	1.20261	-1.11959	-0.104676	1.01492	120.127	0.693188	7.60261	0.672601	0.33561	1.51199	-0.197335	1.03968	1.23702	39.7026	0.39851
-286.676	243.25	529.926	1.54031e+06	78.4936	3087.97	51.1547	-0.934319	2.73901	-276.99	220.561	497.551	1.22124e+06	69.8926	2929.39	49.8972	-0.49221	2.16913	-37.5375	87.8938	125.431	98501.8	19.8496	962.413	14.5678	0.755612	2.43545	-1.9986	0.937265	2.93587	108.837	0.659809	16.029	0.591164	0.547281	4.62014	-1.60351	0.769942	2.37345	138.535	0.744406	13.7966	0.707214	1.56853	6.23001	-1.59527	1.76625	3.36153	69.069	0.52562
-286.676	243.25	529.926	1.62086e+06	80.5198	2970.93	54.4888	-0.951536	2.42602	-276.99	220.561	497.551	1.22529e+06	70.0082	2819.16	50.8961	-0.421927	2.11354	-37.5375	87.8938	125.431	95070.2	19.5008	905.774	14.9137	0.844559	2.64815	-1.9986	0.937265	2.93587	100.571	0.634257	15.3612	0.564503	0.416769	4.96202	-1.60351	0.769942	2.37345	124.642	0.706095	13.0841	0.668596	1.39678	6.36468	-1.59527	1.76625	3.36153	82.9589	0.576052
-286.676	243.25	529.926	1.64351e+06	81.0805	2938.47	56.6936	-0.818051	2.0962	-276.99	220.561	497.551	1.24349e+06	70.5263	2764.6	51.8433	-0.411009	1.97827	-37.5375	87.8938	125.431	100425	20.0424	924.735	15.7206	0.708464	2.13408	-1.9986	0.937265	2.93587	102.701	0.640939	15.1903	0.570667	0.444641	4.75686	-1.60351	0.769942	2.37345	120.595	0.694537	13.2094	0.657113	1.33523	6.49878	-1.59527	1.76625	3.36153	87.9593	0.593159
-286.676	189.866	476.542	1.12213e+06	66.9965	2425.75	44.8751	-1.26975	3.81931	-276.99	220.561	497.551	1.2926e+06	71.9056	2498.83	52.0402	-0.0819973	2.2998	-36.6538	87.8938	124.548	91878.2	19.1706	815.421	15.4768	0.550243	2.9156	-1.9986	0.937265	2.93587	106.406	0.652399	12.9813	0.603702	0.697436	8.04003	-1.60351	0.769942	2.37345	133.994	0.732104	11.7225	0.701357	1.74308	8.11798	-1.59527	1.76625	3.36153	115.969	0.681085
-197.041	125.65	322.691	673586	51.9071	1842.14	36.0026	-0.631954	2.06941	-278.801	213.876	492.677	995694	63.1092	2544.84	44.9573	0.0280662	3.17009	-32.0075	65.3538	97.3613	68785.7	16.5874	565.276	13.956	-0.23587	0.439842	-1.26551	1.22293	2.48843	88.4889	0.594942	10.5706	0.562961	2.92998	13.0622	-1.85824	-0.150182	1.70806	132.391	0.727713	10.4892	0.695343	-1.73161	8.02957	-1.54031	1.67848	3.21879	98.6575	0.628196
-197.041	125.65	322.691	702052	52.9925	1957.7	36.2502	-0.443094	2.0266	-278.801	213.876	492.677	1.0096e+06	63.5483	2610.22	45.4591	-0.103158	3.1649	-32.0075	65.3538	97.3613	65470.4	16.1828	597.363	12.7669	-0.0525994	0.596225	-1.26551	1.22293	2.48843	95.6486	0.618542	9.98332	0.591248	3.24283	14.7343	-1.85824	-0.150182	1.70806	138.721	0.744905	10.1406	0.714515	-1.6216	8.20042	-1.54031	1.67848	3.21879	83.0221	0.576271
-197.041	500000	500197	2.50001e+11	31622.8	1.00219e+06	2035.89	15.7163	245.003	-278.801	213.876	492.677	1.0576e+06	65.0414	2896.49	45.1406	0.0457551	2.70838	-32.0075	65.3538	97.3613	66465.3	16.3053	597.415	13.0495	-0.104713	0.517379	-1.50621	1.22293	2.72914	98.7748	0.628569	12.0363	0.594833	2.57505	12.679	-1.85824	-0.141703	1.71654	140.544	0.749785	11.5967	0.719344	-1.5042	8.07612	-1.54031	1.67848	3.21879	85.4103	0.584501
-197.041	500000	500197	2.50001e+11	31622.8	1.00292e+06	2044.73	15.7163	245.002	-278.801	286.685	565.486	1.48375e+06	77.039	4026.5	49.242	0.741699	4.44612	-80.7887	65.3538	146.143	88645.8	18.8304	974.461	12.783	-0.54248	4.70226	-1.88325	1.22293	3.10618	110.118	0.663682	19.425	0.59528	0.778956	4.12349	-1.86001	0.468602	2.32861	156.031	0.790015	18.1102	0.738114	-0.479648	4.46926	-1.54031	1.80499	3.3453	85.6373	0.585277
-157.474	500000	500157	2.50001e+11	31622.8	1.00209e+06	2038.3	15.7163	245.002	-244.65	286.685	531.335	1.16416e+06	68.2396	2641.84	41.4854	1.41362	6.6652	-80.7887	64.2162	145.005	76252.5	17.4645	767.384	12.0619	-0.738493	5.3308	-1.88325	0.81069	2.69394	109.622	0.662184	13.943	0.607539	0.0508526	5.29761	-1.86001	0.468602	2.32861	143.401	0.757367	12.3575	0.725373	-0.0753775	8.84573	-1.21915	1.80499	3.02414	72.7182	0.539326
-157.474	500000	500157	2.50001e+11	31622.8	1.00204e+06	2037.95	15.7163	245.002	-244.65	286.685	531.335	1.16751e+06	68.3377	2713.79	41.5831	1.3127	6.47808	-80.7887	64.2162	145.005	76337.7	17.4743	765.826	12.2669	-0.702735	5.26205	-1.88325	0.81069	2.69394	107.146	0.654665	14.3933	0.596832	-0.022002	5.00583	-1.86001	0.468602	2.32861	142.302	0.75446	12.2869	0.721666	-0.0996033	8.54156	-1.21915	1.80499	3.02414	79.3141	0.563255
-157.474	261.328	418.801	1.19275e+06	69.0725	2762.05	47.9753	1.11207	2.41486	-286.685	286.685	573.37	2.59427e+06	101.868	3043.13	64.9892	-0.400736	2.39586	-80.7887	102.76	183.549	202569	28.4654	902.046	18.8133	0.96687	2.73238	-1.88325	0.81069	2.69394	105.724	0.650305	15.14	0.586254	0.195225	3.43101	-1.86001	0.468602	2.32861	141.141	0.751375	13.4841	0.7091	-0.0327887	5.40587	-1.00436	1.80499	2.80936	86.9907	0.589884
-268.712	286.685	555.397	1.43572e+06	75.7818	2677.33	47.011	0.77075	5.1136	-286.685	186.384	473.069	2.21067e+06	94.0356	2142.02	61.2232	-1.15304	2.22248	-72.6338	102.76	175.394	196200	28.0143	728.761	19.6239	1.22948	2.51852	-1.56361	0.763903	2.32752	94.0406	0.613321	9.53253	0.57665	1.1971	5.50452	-1.17657	-0.001891	1.17468	134.582	0.733709	7.96751	0.7049	0.426717	0.567407	-1.03767	1.49657	2.53424	82.8044	0.575515
-268.712	286.685	555.397	2.21626e+06	94.1544	3440.4	59.9114	0.46057	2.67985	-286.685	226.275	512.96	2.65833e+06	103.118	2710.32	70.456	-0.667042	1.30125	-72.6338	102.76	175.394	219098	29.6039	876.374	20.6955	0.934592	1.93701	-1.56361	0.763903	2.32752	99.4907	0.630843	11.9892	0.585355	1.21221	3.14949	-1.32358	0.643123	1.9667	142	0.753657	11.4356	0.715762	1.51189	4.40766	-1.03767	1.52695	2.56462	99.3027	0.630247
-268.712	286.685	555.397	2.13377e+06	92.3855	3379.36	56.3089	0.557559	3.13168	-286.685	226.275	512.96	2.62527e+06	102.475	2640.43	67.2682	-0.637806	1.38361	-72.6338	102.76	175.394	212198	29.1341	842.1	19.6236	0.922711	2.16568	-1.56361	0.763903	2.32752	101.28	0.636491	11.6685	0.593539	1.29418	3.42634	-1.32358	0.643123	1.9667	142.497	0.754976	11.2916	0.718492	1.58167	4.75115	-1.03767	1.52695	2.56462	96.5168	0.621343
-268.712	286.685	555.397	1.84311e+06	85.8628	2618.62	50.4056	0.483093	4.22696	-170.441	226.275	396.716	1.21419e+06	69.6904	2315.45	44.8927	0.808219	1.83559	-72.6338	48.7112	121.345	95085.4	19.5023	772.677	13.3478	-0.431654	1.68559	-1.56361	0.763903	2.32752	96.184	0.620271	9.94111	0.588056	1.47823	6.32066	-1.32358	0.643123	1.9667	144.541	0.760371	10.1964	0.732181	1.90542	7.05217	-1.03767	1.52695	2.56462	91.7286	0.605735
-249.515	286.685	536.2	1.78999e+06	84.6166	2454.7	52.2383	0.975487	3.75236	-156.581	226.275	382.856	936758	61.213	2055.3	40.1229	0.838712	3.24484	-72.6338	48.7112	121.345	81724.1	18.0803	601.309	11.8576	-0.431746	2.66907	-1.36719	0.763903	2.1311	94.3031	0.614176	9.88243	0.582893	1.74467	6.44514	-1.34627	0.643123	1.98939	138.733	0.744938	10.8773	0.721386	2.05016	9.06174	-1.098	1.52695	2.62495	85.0033	0.583107
-225.295	286.685	511.98	1.85386e+06	86.1129	3040.35	55.6847	0.919535	2.99188	-286.685	286.685	573.37	1.46999e+06	76.6808	2719.5	47.0929	0.0901944	5.10017	-91.8487	57.855	149.704	98580.7	19.8576	889.122	13.2507	-0.143292	3.71053	-1.9986	1.80975	3.80835	122.356	0.699589	17.4436	0.610239	1.08005	8.61621	-1.34627	-0.194529	1.15174	128.362	0.716554	11.4188	0.693825	-0.371469	1.6736	-1.098	1.51079	2.60879	92.5949	0.608588
-225.295	286.685	511.98	2.1768e+06	93.3124	3066.02	68.5915	0.438061	1.20051	-286.685	286.685	573.37	1.7204e+06	82.9553	2707.8	57.169	0.312289	3.50727	-91.8487	57.855	149.704	104400	20.4353	877.52	14.4705	0.0302901	2.82928	-1.9986	1.80975	3.80835	123.493	0.702831	17.3793	0.615266	1.12058	8.76332	-1.34627	-0.194529	1.15174	129.435	0.719543	11.1917	0.69693	-0.317409	1.67002	-1.098	1.51079	2.60879	90.8496	0.602825
-225.295	286.685	511.98	2.19709e+06	93.7463	2947.44	70.394	0.113365	1.37842	-286.685	286.685	573.37	1.8396e+06	85.7812	2642.66	62.5454	0.673928	3.79673	-91.8487	57.855	149.704	97351.2	19.7333	808.727	14.359	0.0626379	3.16776	-1.9986	1.80975	3.80835	108.203	0.657884	17.6405	0.522438	0.408666	4.36234	-1.34627	-0.121817	1.22445	103.286	0.642762	10.7229	0.594028	-0.113593	-0.0798954	-1.098	1.51079	2.60879	145.471	0.762814
-225.295	286.685	511.98	1.97565e+06	88.8966	1958.66	71.662	0.269707	0.637595	-286.685	286.685	573.37	1.72589e+06	83.0876	1919.27	62.4356	0.0991323	2.86903	-91.8487	57.855	149.704	106085	20.5995	685.694	16.2068	-0.412382	2.32545	-1.9986	1.80975	3.80835	99.071	0.629511	13.4271	0.493784	0.350927	4.95469	-1.26685	-0.121817	1.14503	88.616	0.595369	7.39418	0.553805	0.101264	-0.537776	-0.692289	1.51079	2.20308	138.156	0.743387
-86.555	201.548	288.103	1.32873e+06	72.9034	1019.23	63.7074	0.282063	-0.854322	-209.878	66.78	276.658	1.27269e+06	71.3495	943.154	59.7273	-0.567561	-0.402694	-29.8288	28.4112	58.24	68555.5	16.5596	285.547	14.5102	-0.112911	-1.27307	-0.814899	0.303048	1.11795	58.4319	0.483454	4.9188	0.417127	0.525713	-1.13542	-1.02077	0.424499	1.44527	85.2115	0.58382	5.63536	0.543354	1.04232	1.34685	-0.178913	1.60064	1.77955	141.741	0.752969
-233.476	201.548	435.024	1.45149e+06	76.197	1985.49	61.3592	0.56635	0.77305	-209.878	251.58	461.458	1.41542e+06	75.2442	1797.64	59.5286	-0.323887	1.23855	-55.4313	45.6662	101.097	116355	21.5736	508.524	17.7162	-0.812981	0.0310049	-1.28527	0.499102	1.78437	69.762	0.52825	9.98228	0.425758	-0.203675	-0.47847	-1.46443	0.424499	1.88893	99.6957	0.631493	10.0165	0.568414	0.205212	0.699889	-0.369416	1.77113	2.14055	194.699	0.882494
-233.476	201.548	435.024	1.29732e+06	72.0367	1982.26	54.9162	0.790004	2.34032	-209.878	251.58	461.458	1.24344e+06	70.525	1726.83	50.6869	-0.565617	2.73316	-55.4313	45.6662	101.097	114808	21.4297	487.506	17.7425	-0.597174	-0.194239	-1.28527	0.499102	1.78437	94.8938	0.616097	9.46921	0.549099	0.542325	0.439979	-1.46443	0.424499	1.88893	121.745	0.697841	9.5892	0.659451	0.98642	3.27622	-0.369416	1.77113	2.14055	133.14	0.729767
-233.476	201.548	435.024	1.03132e+06	64.2283	2042.36	45.8837	-0.10711	2.55621	-209.878	251.58	461.458	1.28188e+06	71.6067	1873.83	51.147	0.346421	2.58017	-55.4313	45.6662	101.097	97175.6	19.7155	477.146	15.7482	-0.00201431	0.534343	-1.28527	0.499102	1.78437	105.003	0.648083	9.35221	0.59635	0.945078	1.52971	-1.46443	0.424499	1.88893	140.226	0.748935	9.4816	0.718607	1.57462	5.30404	-0.369416	1.77113	2.14055	117.477	0.685499
-233.476	176.094	409.57	638418	50.5339	1563.2	33.0154	-1.42017	5.92219	-104.291	251.58	355.871	766627	55.3761	1551.53	38.2608	1.66851	5.53258	-55.4313	45.6662	101.097	84873.6	18.4254	394.083	13.8075	-0.279102	1.43465	-1.28527	0.499102	1.78437	94.9592	0.616309	7.81892	0.568453	0.318387	2.38537	-1.46443	0.194102	1.65853	133.872	0.731772	7.03916	0.70761	0.240345	5.11688	-0.369416	1.77113	2.14055	124.384	0.705362
-45.885	62.8425	108.727	229559	30.3024	463.391	25.5446	0.278666	-1.15865	-97.2475	42.4375	139.685	373174	38.6354	614.451	29.4599	-0.629992	-0.623854	-23.3362	30.205	53.5412	42595.2	13.053	181.694	11.3701	0.241947	-0.812801	-0.801662	-0.192821	0.608841	81.6707	0.571562	2.52412	0.554087	0.45087	-0.581025	-0.919148	-0.441274	0.477874	120.704	0.694849	2.83552	0.685487	0.178042	-0.77756	0.036295	0.83753	0.801235	70.3362	0.530419
-111.519	168.149	279.667	412180	40.6044	996.301	30.5323	0.900473	2.54907	-236.495	42.4375	278.932	1.1265e+06	67.1269	906.929	46.1468	-1.55293	2.83791	-20.7025	43.4087	64.1112	68214.2	16.5184	246.654	14.2876	-0.193048	-0.684927	-1.13588	-0.139934	0.995947	75.7393	0.550415	5.00359	0.52946	-0.0113831	0.661343	-1.10691	-0.315004	0.791902	116.185	0.681719	4.5143	0.669028	0.035773	-0.214249	-0.045689	1.09794	1.14363	72.5145	0.53857
-173.005	168.149	341.154	766876	55.385	1311.33	38.0772	0.0145924	3.41292	-236.495	201.731	438.226	2.07392e+06	91.0807	1297.72	64.5967	-0.447153	0.939969	-28.2362	43.4087	71.645	78011.2	17.6648	365.216	15.145	-0.87061	0.828871	-1.33407	-0.036722	1.29735	67.2042	0.518476	7.09546	0.491312	-0.617289	3.11669	-1.10691	-0.315004	0.791902	109.506	0.661835	5.79848	0.648415	-0.574063	0.833714	-1.10075	1.40471	2.50545	98.4095	0.627406
-286.685	168.149	454.834	1.6135e+06	80.3368	2228.18	54.661	-0.887568	3.05258	-236.495	201.731	438.226	2.14642e+06	92.659	1713.29	64.6173	-0.402936	0.865079	-28.2362	43.4087	71.645	80658.9	17.9621	448.796	15.4671	-0.669424	0.113156	-1.9986	-0.036722	1.96188	101.37	0.636772	8.9989	0.593551	-2.07618	9.8494	-1.38	-0.315004	1.065	132.429	0.727817	7.86912	0.707191	-0.81296	1.56288	-1.40001	1.40471	2.80472	80.1505	0.566217
-286.685	168.149	454.834	1.82813e+06	85.5133	2307.01	63.4103	-1.0245	1.50833	-236.495	201.731	438.226	2.14966e+06	92.7288	1665.59	64.2495	-0.0766598	0.515495	-33.1188	43.4087	76.5275	95708.8	19.5662	453.303	17.1065	0.00577659	-1.19691	-1.9986	-0.036722	1.96188	107.675	0.656279	9.32361	0.615081	-1.87502	9.48177	-1.38	-0.315004	1.065	136.766	0.739637	7.96721	0.720163	-0.707335	1.63347	-1.40001	1.40471	2.80472	69.8418	0.528552
-286.685	111.221	397.906	1.65877e+06	81.4561	1685.56	58.4101	-1.36325	2.14818	-222.985	201.731	424.716	1.51921e+06	77.9541	1421.32	51.6837	0.71469	0.263173	-33.1188	34.8075	67.9263	63180.3	15.8972	387.336	13.0853	-0.162091	-0.95621	-1.9986	-0.036722	1.96188	92.7249	0.609015	7.16378	0.555457	-1.79297	7.43692	-1.38	-0.442006	0.937997	129.475	0.719653	6.23365	0.698581	-0.953793	1.27413	-1.40001	1.40471	2.80472	102.674	0.640854
-286.685	111.221	397.906	1.22109e+06	69.8881	1387.09	45.9513	-2.05162	6.35042	-60.8037	184.389	245.192	331900	36.4362	1088.66	23.2823	2.49357	9.19232	-33.1188	34.8075	67.9263	43543	13.1974	271.04	10.2057	-0.658504	0.0080743	-1.9986	-0.23607	1.76253	95.9425	0.619492	5.69911	0.570938	-1.96847	8.3301	-1.38	-0.444263	0.93574	126.79	0.712151	5.12278	0.693348	-1.10882	2.23689	-1.40001	1.21329	2.6133	84.183	0.580286
-286.685	285.915	572.6	2.01519e+06	89.7818	2061.56	62.5819	-0.509426	1.54464	-286.685	229.303	515.988	1.27335e+06	71.3682	2518.87	41.098	-1.0894	6.01023	-108.85	85.6537	194.504	144810	24.0674	772.537	15.7948	0.188263	4.72813	-1.9986	1.16217	3.16078	110.458	0.664705	11.0692	0.584941	0.534351	6.61315	-1.43289	0.223626	1.65652	119.252	0.690657	8.70055	0.65756	-0.192838	3.60688	-1.49676	1.44295	2.93971	103.306	0.642826
-286.685	285.915	572.6	1.80085e+06	84.8729	2146.9	52.9366	-0.439637	2.8036	-286.685	229.303	515.988	1.26086e+06	71.0171	2590.38	40.8945	-1.31729	6.38197	-108.85	85.6537	194.504	118983	21.8159	781.839	12.287	-0.0315905	9.62732	-1.9986	1.16217	3.16078	109.054	0.660468	11.48	0.578215	0.475583	6.4667	-1.43289	0.223626	1.65652	120.191	0.693371	9.09845	0.659071	-0.240279	3.29802	-1.49676	1.44295	2.93971	101.347	0.636701
-286.685	285.915	572.6	1.96221e+06	88.5937	2385.18	59.4664	-0.444805	1.8591	-286.685	229.303	515.988	1.26419e+06	71.111	2703.2	41.1368	-1.45924	6.60823	-108.85	85.6537	194.504	128123	22.6383	813.076	13.8024	0.317522	6.66282	-1.9986	1.16217	3.16078	127.165	0.713204	11.9878	0.651143	0.97099	7.61663	-1.43289	0.223626	1.65652	138.59	0.744552	9.31793	0.714919	0.393019	4.06922	-1.49676	1.44295	2.93971	70.5746	0.531318
-286.685	285.915	572.6	1.97785e+06	88.946	2361.25	61.3194	-0.41928	1.79038	-286.685	229.303	515.988	1.28258e+06	71.6263	2601.76	43.4236	-1.51212	6.4967	-108.85	85.6537	194.504	135702	23.2982	805.157	15.5108	0.0980856	5.87991	-1.9986	1.16217	3.16078	136.634	0.739281	11.6123	0.687123	1.25506	8.58862	-1.43289	0.223626	1.65652	147.038	0.766911	9.15073	0.739444	0.72388	4.83076	-1.49676	1.44295	2.93971	54.6111	0.46738
-138.128	132.16	270.288	646571	50.8555	1240.14	40.728	-0.0439833	0.356801	-199.159	157.806	356.965	988524	62.8816	1343.13	44.3131	-0.605939	1.35115	-36.8288	35.5687	72.3975	59497.5	15.4269	424.926	13.1899	-0.353741	-0.505255	-1.17096	0.319335	1.49029	92.7138	0.608979	7.79635	0.580043	1.41385	3.32257	-1.10563	0.025681	1.13131	129.602	0.720006	7.28444	0.700371	1.74568	4.2288	-0.312442	1.61912	1.93156	66.3275	0.515083
-286.685	231.385	518.07	1.76692e+06	84.0695	2605.84	59.2229	-1.16214	3.04799	-286.685	248.754	535.439	1.92231e+06	87.6883	2658.14	63.511	-0.240915	1.20547	-62.475	61.0925	123.567	104849	20.4792	713.046	17.0196	-0.565098	0.737804	-1.9986	1.22689	3.2255	122.181	0.699088	14.3678	0.620036	0.955348	5.71152	-1.43423	0.061305	1.49554	129.758	0.720439	10.4646	0.678316	0.681285	1.67596	-1.9603	1.61912	3.57942	98.2982	0.627051
-286.685	231.385	518.07	1.75323e+06	83.7431	2453.52	61.1154	-1.34008	3.31497	-286.685	248.754	535.439	1.89518e+06	87.0674	2622.41	61.9315	-0.165676	1.33654	-62.475	61.0925	123.567	116455	21.5829	715.872	18.2526	-0.391237	0.00854857	-1.9986	1.22689	3.2255	119.531	0.691466	14.1102	0.61361	0.951923	5.97618	-1.43423	0.061305	1.49554	128.972	0.718253	10.4689	0.676557	0.681534	1.7712	-1.9603	1.61912	3.57942	96.2448	0.620467
-286.685	231.385	518.07	1.76217e+06	83.9565	2560.91	61.4809	-1.53402	3.77099	-286.685	248.754	535.439	1.88669e+06	86.8722	2736.62	60.3729	-0.109617	1.40159	-62.475	61.0925	123.567	115077	21.4548	757.164	17.8738	-0.0707782	-0.0370941	-1.9986	1.22689	3.2255	114.558	0.676929	14.5195	0.595107	0.841081	5.91935	-1.43423	0.061305	1.49554	127.099	0.713019	10.9999	0.670725	0.603641	1.65869	-1.9603	1.61912	3.57942	106.845	0.653742
-286.685	231.385	518.07	2.46143e+06	99.2256	2879.86	73.2625	-0.888308	0.709758	-286.685	248.754	535.439	1.36825e+06	73.9798	2595.51	49.2202	-0.36116	3.68959	-62.475	84.9275	147.402	192181	27.7259	800.975	20.8648	0.822642	0.859217	-1.9986	1.22689	3.2255	117.157	0.684563	13.2861	0.598674	0.748292	5.46954	-1.43423	0.061305	1.49554	135.725	0.736818	9.5637	0.704913	0.62871	3.02324	-1.9603	1.46839	3.42869	80.0475	0.565853
-210.079	260.164	470.243	2.19801e+06	93.7658	2522.7	70.9223	-0.381574	0.393786	-155.181	167.379	322.56	646992	50.8721	1870.5	35.303	-0.157876	2.11248	-56.4463	84.9275	141.374	223987	29.9324	817.057	21.9131	0.84872	0.17363	-1.9986	0.774273	2.77288	103.985	0.644933	12.2831	0.577133	-0.148186	4.85693	-1.4446	-0.356118	1.08848	137.882	0.742649	9.19654	0.729382	-0.658446	4.17149	-1.42124	1.9986	3.41984	83.0864	0.576494
-210.079	260.164	470.243	2.16835e+06	93.1311	2667.94	69.2667	-0.180821	0.507936	-155.181	167.379	322.56	870316	59.0022	2050.03	42.1724	-0.0530587	0.88493	-56.4463	84.9275	141.374	204612	28.6085	813.837	19.5008	0.981841	0.573028	-1.9986	0.774273	2.77288	106.129	0.65155	12.9446	0.578526	-0.125828	4.12756	-1.4446	-0.356118	1.08848	137.377	0.741288	9.97655	0.725197	-0.226479	2.7553	-1.42124	1.9986	3.41984	88.2594	0.59417
-210.079	286.685	496.764	2.80848e+06	105.99	3270.47	79.5121	0.0257431	0.365045	-278.267	167.379	445.646	1.45732e+06	76.3496	2490.43	54.3022	-0.577196	1.24045	-56.4463	84.9275	141.374	209974	28.9809	908.53	19.2293	0.994193	0.617243	-1.9986	0.774273	2.77288	112.061	0.66951	15.917	0.588161	-0.154281	3.2535	-1.4446	-0.275232	1.16937	139.81	0.747824	12.4231	0.726627	-0.082214	1.39338	-1.42124	1.9986	3.41984	92.3769	0.607871
-210.079	286.685	496.764	2.09918e+06	91.6337	2968.32	61.8557	0.249151	1.74507	-278.267	167.379	445.646	1.28869e+06	71.7967	2441.17	49.7221	-0.479691	2.07187	-56.4463	72.0912	128.537	178273	26.7038	810.005	17.5407	1.04673	0.782231	-1.9986	0.774273	2.77288	102.442	0.640133	16.2417	0.554341	-0.258366	3.62435	-1.4446	0.08662	1.53122	128.827	0.717849	12.4815	0.670856	0.719913	0.826896	-1.42124	1.9986	3.41984	87.0135	0.589961
-104.387	97.02	201.407	301684	34.7381	1475.2	24.8799	-0.713546	0.780837	-239.82	76.405	316.225	1.42833e+06	75.5864	2205.59	47.2874	-1.28035	0.690279	-15.9337	170.546	186.48	1.5844e+06	79.6089	765.634	51.0187	0.737379	-1.21788	-0.880352	0.793549	1.6739	36.5414	0.382316	9.40291	0.344391	1.18273	1.95185	-1.9986	-0.137921	1.86068	170.391	0.82557	10.762	0.747009	-1.67829	3.78336	-0.442677	1.89863	2.3413	217.398	0.93252
-88.2	38.185	126.385	119937	21.9031	804.107	16.323	-1.1051	1.82203	-140.98	76.405	217.385	198283	28.1626	1290.26	17.8433	-2.31943	10.4716	-15.9337	162.864	178.798	452316	42.5354	558.705	19.4099	2.75771	6.7326	-0.880352	0.793549	1.6739	48.9047	0.442288	7.56717	0.411832	1.94602	7.44771	-1.9986	-0.214232	1.78437	128.813	0.71781	6.17741	0.684204	-4.32371	24.2298	-0.442677	1.68464	2.12731	119.747	0.69209
-26.005	38.185	64.19	47036	13.7166	311.036	11.5999	-0.0758248	-0.376861	-28.2712	35.5775	63.8487	47513.1	13.7859	544.6	11.0431	0.113622	-0.251553	-15.9337	15.4875	31.4213	13157.4	7.25462	204.488	5.75442	0.151197	-0.282139	-0.64233	-0.154513	0.487817	54.9654	0.468894	3.34774	0.456629	0.941971	0.458428	-0.867176	-0.503616	0.36356	111.519	0.66789	2.96509	0.662878	0.11991	-0.701126	0.513681	0.792024	0.278343	100.983	0.635556
-26.005	38.185	64.19	35748.1	11.9579	278.906	9.68103	0.0535081	0.266287	-28.2712	34.0025	62.2737	38028.1	12.3334	441.21	9.90486	0.263006	-0.178744	-15.9337	15.4875	31.4213	14109.9	7.51264	178.474	6.09094	0.589602	-0.0305514	-0.64233	-0.154513	0.487817	58.804	0.484991	2.80716	0.477566	1.39613	3.32822	-0.793793	-0.503616	0.290177	108.37	0.658391	2.4228	0.655013	0.335577	-0.173195	0.513681	0.792024	0.278343	100.186	0.633042
-26.005	12.25	38.255	29408.2	10.8459	210.534	9.19002	-0.134269	-1.15567	-21.3587	25.795	47.1537	34311.6	11.7152	304.771	10.2017	0.26415	-1.02745	-8.8375	22.3738	31.2113	21474.2	9.26805	130.498	7.39109	0.514407	-1.06236	-0.64233	-0.390034	0.252296	58.4339	0.483462	1.61229	0.480326	-0.587915	0.0727946	-0.793793	-0.50691	0.286883	111.395	0.667519	1.92034	0.665573	0.171708	0.745275	0.513681	0.700829	0.187148	93.9218	0.612933
-91.35	12.25	103.6	162527	25.4972	321.632	16.3293	-1.77487	2.90972	-25.795	67.7688	93.5638	103183	20.3158	402.124	15.1702	1.37769	1.51324	-8.8375	22.3738	31.2113	31236.4	11.1779	100.791	9.39382	0.0391193	-1.54239	-0.767014	-0.278221	0.488793	58.2286	0.482612	1.98256	0.475628	-1.25844	3.02701	-0.806908	-0.553026	0.253882	114.391	0.676435	2.07296	0.674358	-0.556898	-0.088456	0.269315	0.72468	0.455365	88.6588	0.595512
-91.35	154.306	245.656	413198	40.6546	899.054	27.5438	0.905847	2.59146	-184.992	81.9525	266.945	422238	41.0968	1100.94	28.0051	-1.05686	2.78957	-34.5187	35.9362	70.455	54307.9	14.7388	249.594	12.1359	-0.655477	0.369407	-1.1041	-0.206973	0.897127	68.6422	0.523993	4.41756	0.50147	-1.9391	4.63266	-0.971181	-0.378322	0.592859	112.282	0.670171	4.30044	0.663798	0.102849	1.71196	0.028121	0.72468	0.696559	80.9214	0.568934
-109.253	154.306	263.559	561223	47.3803	1221.47	36.7749	0.719995	1.08759	-184.992	223.72	408.712	913081	60.4345	1581.05	42.4495	0.694105	2.75347	-34.5187	35.9362	70.455	65705.8	16.2118	339.832	13.9665	-0.763447	-0.205318	-1.1041	0.521977	1.62608	66.8422	0.517077	7.23545	0.484507	0.916581	0.179514	-1.36256	-0.297558	1.065	105.571	0.649833	5.86332	0.627616	-0.327252	1.9712	-0.307867	1.63578	1.94364	142.214	0.754226
-109.253	154.306	263.559	569306	47.7203	1428.71	37.0891	0.497681	0.665878	-184.992	223.72	408.712	936056	61.1901	1726.87	43.4937	0.489435	2.33898	-34.5187	35.9362	70.455	71741.8	16.9401	366.415	14.8809	-0.812761	-0.254415	-1.1041	0.521977	1.62608	64.003	0.505976	7.83685	0.466538	0.759383	-0.00108391	-1.40068	-0.296216	1.10447	111.292	0.66721	7.53076	0.637579	-0.66081	1.89299	-0.307867	1.63578	1.94364	142.245	0.754307
-109.253	154.306	263.559	443324	42.1105	1311.52	30.3287	0.349212	1.61035	-184.992	223.72	408.712	865939	58.8537	1640.32	38.1041	0.816022	3.51885	-34.5187	35.9362	70.455	59893.1	15.4781	402.159	12.49	-0.455295	-0.26814	-1.1041	0.521977	1.62608	57.7128	0.48047	7.59218	0.443747	0.740669	0.200815	-1.40068	-0.296216	1.10447	106.434	0.652486	7.02677	0.62347	-0.893837	2.54298	-0.307867	1.63578	1.94364	153.588	0.783806
-109.253	55.1338	164.386	192053	27.7167	730.301	19.1096	-0.872255	2.45718	-106.19	223.72	329.91	550519	46.9263	957.985	24.8842	2.00854	8.33698	-28	24.2112	52.2112	36493.6	12.082	256.646	9.58184	-0.680114	0.312315	-0.894687	0.521977	1.41666	44.4837	0.421823	5.25637	0.406267	1.32909	0.461257	-1.40068	-0.296216	1.10447	103.731	0.644145	4.86371	0.61981	-1.13311	4.7481	-0.307867	1.63578	1.94364	167.033	0.817393
-98.5338	42.7263	141.26	83663.6	18.2936	455.551	14.3162	-0.428678	3.33648	-28.91	88.5062	117.416	76099.7	17.447	496.099	11.6979	1.77251	6.39116	-8.4525	24.2112	32.6638	35154.3	11.8582	178.027	9.91119	-0.239458	-0.899632	-0.741272	-0.251259	0.490013	52.0649	0.456355	2.63069	0.445659	-0.349096	0.576735	-1.40068	-0.296216	1.10447	118.042	0.687145	3.50012	0.676015	-2.90217	15.9923	-0.307867	1.02596	1.33383	98.0579	0.626284
-41.4138	67.48	108.894	115040	21.4513	485.301	17.4495	1.0191	1.10013	-133.481	59.9025	193.384	164684	25.6659	739.095	15.6947	-1.85429	8.58162	-19.8625	19.9237	39.7862	24172.3	9.83307	222.25	8.12619	-0.593219	-0.272243	-0.955382	-0.316041	0.639341	71.2373	0.533806	2.86127	0.520396	-1.1253	1.13449	-1.03114	-0.552538	0.478606	117.737	0.686257	2.47916	0.682701	-1.22309	3.36959	-0.106384	0.745542	0.851926	78.7527	0.561258
-43.96	175.928	219.888	488641	44.2104	851.393	30.6562	1.8176	3.44171	-236.031	59.9025	295.934	1.11126e+06	66.6712	1017.51	38.1665	-1.92365	3.23211	-31.8062	19.9237	51.73	53270.3	14.5973	281.829	12.1245	-0.562543	-0.953187	-0.959713	0.520818	1.48053	72.3621	0.538004	4.52407	0.503529	1.46899	1.99366	-1.03114	-0.237046	0.794098	110.545	0.664966	3.89332	0.650228	1.08255	1.8498	-0.106384	1.56178	1.66817	108.44	0.658603
-131.18	175.928	307.107	663966	51.5351	1371.32	39.0144	0.881642	1.81607	-236.031	286.685	522.716	1.84592e+06	85.9284	1728.83	55.9305	-0.119432	2.62136	-35.105	33.0225	68.1275	72795.2	17.064	403.891	14.8844	-0.167809	-1.1687	-1.40837	0.533689	1.94206	80.5824	0.567741	8.25165	0.517841	0.76944	-0.0305637	-1.24159	-0.236253	1.00534	114.278	0.6761	6.32942	0.643413	0.0228193	0.226926	-0.556564	1.56178	2.11835	128.877	0.717988
-131.18	175.928	307.107	649026	50.952	1434.04	37.216	0.562186	1.90536	-236.031	286.685	522.716	1.89966e+06	87.1703	1960.86	59.6018	0.157047	2.46399	-35.105	33.0225	68.1275	74253.6	17.2341	424.156	14.8347	-0.0847143	-1.08103	-1.40837	0.533689	1.94206	72.3054	0.537793	9.16598	0.480256	0.555537	-0.0867524	-1.24159	-0.236253	1.00534	116.073	0.681391	7.01933	0.647331	0.030547	-0.0206101	-0.556564	1.56178	2.11835	134.693	0.734011
-131.18	175.928	307.107	600639	49.0159	1221.31	33.6708	0.819108	2.65444	-236.031	286.685	522.716	1.79899e+06	84.8289	1586.12	53.7432	0.170137	3.06678	-35.105	33.0225	68.1275	76443.5	17.4864	341.259	15.6442	-0.685053	-0.795071	-1.40837	0.533689	1.94206	58.9987	0.485793	8.37457	0.434368	0.497196	0.426476	-1.24159	-0.236253	1.00534	107.224	0.654902	6.35077	0.622098	-0.264692	0.452061	-0.556564	1.56178	2.11835	153.927	0.78467
-131.18	65.8788	197.059	229658	30.309	800.931	21.1177	-1.34853	4.8424	-89.5387	286.685	376.224	823234	57.3841	1261.09	30.4886	2.81594	10.2296	-35.105	33.0225	68.1275	52046	14.4286	237.055	12.8639	-1.57611	3.63366	-1.40837	0.533689	1.94206	65.4549	0.511683	6.28928	0.483756	1.25786	3.34839	-1.24159	-0.236253	1.00534	115.72	0.680354	4.70115	0.658781	-0.22136	2.27657	-0.556564	1.56178	2.11835	116.616	0.682982
-44.8262	57.9775	102.804	96692.6	19.6665	394.047	16.5366	0.535639	0.732103	-89.5387	38.4125	127.951	137524	23.4541	682.194	17.5261	-1.3009	2.45159	-9.2575	31.8762	41.1337	32885.8	11.4692	111.921	10.0192	0.366852	1.6513	-0.747555	-0.160918	0.586637	74.4958	0.545878	2.50655	0.529712	0.331179	-0.357136	-0.884622	-0.548878	0.335744	120.465	0.694162	2.47221	0.690831	-0.41943	0.418016	0.151585	0.94672	0.795135	73.874	0.543595
-69.755	244.606	314.361	826271	57.4899	1120.94	34.9602	2.28625	5.36827	-286.685	102.366	389.051	1.37344e+06	74.1198	1278.43	41.35	-2.07009	4.03238	-40.7225	16.695	57.4175	41981.5	12.9586	201.311	10.2015	-1.8403	3.00341	-0.940437	-0.00427	0.936167	87.2236	0.590673	4.31221	0.562279	0.694041	1.01717	-1.00229	-0.193858	0.808433	112.916	0.672061	4.70462	0.660969	0.978243	3.31276	-0.402905	1.08977	1.49267	72.6966	0.539246
-172.786	244.606	417.393	1.03894e+06	64.4652	1421.02	43.1673	1.3624	3.50112	-286.685	226.424	513.109	1.90553e+06	87.3047	1704.88	56.4948	-0.901875	2.20247	-40.7225	14.0175	54.74	61114.6	15.6352	355.075	11.9542	-0.85943	-0.389945	-1.00382	0.505263	1.50908	85.3699	0.584363	6.71891	0.539266	1.03984	-0.0814112	-1.01144	-0.167262	0.844179	104.288	0.645872	6.61411	0.619743	0.676795	0.0850755	-0.697718	1.52524	2.22296	124.371	0.705326
-172.786	244.606	417.393	1.07706e+06	65.6372	1917.35	45.7233	1.14214	2.90223	-286.685	226.424	513.109	2.02352e+06	89.967	2246.95	62.4727	-0.682774	1.63749	-40.7225	37.8088	78.5312	80733.6	17.9704	486.01	14.0412	-0.229186	-0.430076	-1.00382	0.505263	1.50908	78.8431	0.56158	8.71007	0.505153	0.748384	-0.450897	-1.45387	-0.167262	1.28661	113.567	0.673994	9.45384	0.631019	-0.347461	0.979082	-0.697718	1.52524	2.22296	132.648	0.728418
-172.786	244.606	417.393	1.03548e+06	64.3578	1828.78	41.9951	1.11959	3.29132	-286.685	226.424	513.109	1.99773e+06	89.392	2139.38	60.4515	-0.67158	1.74555	-40.7225	37.8088	78.5312	81495.1	18.0549	476.193	14.3503	-0.286661	-0.490328	-1.00382	0.505263	1.50908	63.2681	0.503063	8.63571	0.451256	0.621865	-0.150847	-1.45387	-0.167262	1.28661	105.455	0.649475	9.14176	0.607856	-0.648424	1.74235	-0.697718	1.52524	2.22296	152.069	0.779922
-172.786	61.565	234.351	309945	35.2105	1021.25	24.5527	-1.6008	6.07176	-93.3887	226.424	319.812	694695	52.7141	1264.64	31.985	1.75435	4.68685	-40.1625	37.8088	77.9712	66968.9	16.3669	345.791	13.4803	-0.864824	0.414506	-1.00382	0.505263	1.50908	61.3998	0.49558	5.76316	0.465132	1.12828	0.462296	-1.45387	-0.167262	1.28661	109.812	0.662758	6.1086	0.629239	-0.576157	3.05691	-0.697718	1.52524	2.22296	144.317	0.75978
-172.786	61.565	234.351	190815	27.6272	746.909	20.6435	-1.52827	12.867	-93.3887	166.731	260.12	198087	28.1487	834.89	15.9297	1.42913	12.9948	-35.0175	37.8088	72.8263	41283.3	12.8504	188.79	10.8455	-1.08578	8.39221	-0.989115	-0.153354	0.835761	72.3417	0.537928	3.23074	0.523038	0.361688	2.33659	-1.45387	-0.208742	1.24513	126.205	0.710506	4.06492	0.693693	-1.59974	9.69848	-0.697718	0.838811	1.53653	77.688	0.557451
-44.2837	161.525	205.809	432149	41.5764	869.006	28.6265	1.97813	3.36319	-245.026	29.2337	274.26	547185	46.784	1011.89	23.4623	-3.1056	10.7956	-29.1375	12.6263	41.7638	28135.8	10.6086	161.149	8.98426	-1.81898	2.65937	-0.873642	-0.208071	0.665571	82.5331	0.574571	3.30907	0.564009	-0.0110528	1.67122	-0.974902	-0.387777	0.587125	119.509	0.6914	2.83162	0.687943	-0.403507	4.60452	-0.007381	0.822829	0.83021	64.6133	0.508383
-85.96	161.525	247.485	568089	47.6692	1164.66	37.1979	1.22949	0.789728	-245.026	202.09	447.116	927865	60.9217	1394.91	36.003	-0.768627	4.16181	-32.935	21.1487	54.0838	58367.1	15.2797	239.129	12.9815	-0.832694	-0.801516	-0.873642	0.428891	1.30253	72.4625	0.538377	5.95647	0.499956	1.37107	0.880785	-0.974902	-0.13603	0.838872	110.81	0.665763	4.79167	0.653069	1.25313	2.21927	-0.007381	1.53195	1.53933	97.2491	0.623696
-161.079	161.525	322.604	738570	54.3533	1551.3	41.5707	0.276057	0.756298	-245.026	214.139	459.165	1.32816e+06	72.8878	1884.99	47.7997	0.182018	2.30506	-32.935	25.9438	58.8788	64877.1	16.1093	349.143	13.5288	-0.464706	-0.976859	-1.01382	0.428891	1.44271	72.6636	0.539124	7.94519	0.488125	0.873143	0.216496	-1.22921	-0.13603	1.09318	120.221	0.693459	7.37545	0.667635	-0.190643	1.2492	-0.388143	1.53195	1.9201	101.838	0.638242
-161.079	161.525	322.604	704880	53.0991	1540.99	38.1683	0.1402	1.12638	-245.026	214.139	459.165	1.33037e+06	72.9484	1880.6	48.4385	0.149398	2.25382	-32.935	25.9438	58.8788	69306.2	16.6501	356.51	14.2741	-0.456329	-1.07487	-1.01382	0.428891	1.44271	64.2288	0.506868	8.01156	0.455836	0.683457	0.316361	-1.22921	-0.13603	1.09318	115.428	0.679495	7.34965	0.653665	-0.413574	1.51362	-0.388143	1.53195	1.9201	115.119	0.678584
-161.079	92.3125	253.391	376203	38.7919	994.026	26.2452	-0.760661	3.02274	-131.443	214.139	345.581	828628	57.5718	1163.8	33.5385	1.14062	3.1776	-32.935	25.9438	58.8788	64610.4	16.0761	269.159	14.3558	-1.18399	0.124984	-1.01382	0.428891	1.44271	58.3161	0.482974	5.99032	0.441987	0.937046	0.867975	-1.22921	-0.13603	1.09318	115.601	0.680002	5.93933	0.656257	-0.359455	2.11537	-0.388143	1.53195	1.9201	119.142	0.690339
-161.079	37.0037	198.083	277759	33.3322	675.876	21.2994	-2.22771	7.61027	-61.075	214.139	275.214	499496	44.6988	729.234	20.917	3.01218	9.71505	-21.2625	25.9438	47.2063	34947.9	11.8234	183.391	10.7556	-1.27994	4.58074	-1.01382	-0.218868	0.794952	74.7922	0.546963	3.28894	0.531533	-0.994396	3.07709	-1.22921	-0.245098	0.984113	128.288	0.716347	3.79036	0.703097	-1.04971	5.7536	-0.388143	0.827038	1.21518	73.5347	0.542346
-96.2763	201.259	297.535	340670	36.9145	864.727	24.8731	2.07582	7.32246	-145.871	80.325	226.196	137993	23.4941	581.639	12.4802	-3.21615	20.8829	-31.8238	20.79	52.6138	39160.9	12.5157	159.731	11.1963	-1.61652	1.67932	-1.19578	-0.404674	0.791109	88.1663	0.593856	2.78532	0.579592	-2.2101	7.14263	-0.992653	-0.618845	0.373808	124.668	0.706167	2.08687	0.704181	-1.58805	5.9332	-0.422547	0.730475	1.15302	59.7516	0.488883
-96.2763	250.53	346.806	897483	59.916	1314.27	39.84	1.73125	3.89198	-179.253	80.325	259.577	775064	55.6799	846.571	32.1602	-1.61044	1.87284	-46.9175	20.79	67.7075	91751.9	19.1574	237.387	15.7671	-0.612301	-1.02491	-1.19578	0.447435	1.64322	88.2072	0.593994	4.62453	0.567818	1.67033	3.68672	-0.992653	-0.329034	0.663619	117.685	0.686106	3.95207	0.675192	0.745962	0.931181	-0.422547	1.44344	1.86599	77.5829	0.557074
-103.075	250.53	353.605	1.07413e+06	65.5477	1504.55	49.5519	1.34586	2.37811	-179.253	168.814	348.066	1.10898e+06	66.6027	1239.1	43.4844	-0.415005	1.25907	-46.9175	49.7263	96.6437	129010	22.7165	409.701	18.6792	0.27208	-0.44489	-1.19578	0.447435	1.64322	82.9692	0.576088	6.7172	0.521574	0.744571	-0.518673	-1.06274	-0.22753	0.835212	109.211	0.660942	5.28211	0.63817	0.228971	-0.223408	-0.422547	1.52781	1.95035	121.304	0.696573
-103.075	250.53	353.605	1.05814e+06	65.0581	1585.49	47.3349	1.26746	2.40085	-179.253	168.814	348.066	1.13812e+06	67.472	1487.53	45.3899	-0.282291	1.07985	-46.9175	49.7263	96.6437	161533	25.4191	478.975	21.7617	0.26009	-0.886085	-1.19578	0.447435	1.64322	72.5344	0.538644	8.03791	0.475057	0.434283	-0.676359	-1.06274	-0.22753	0.835212	108.534	0.658891	6.12373	0.63552	0.14818	-0.316332	-0.422547	1.52781	1.95035	130.461	0.722389
-103.075	250.53	353.605	873322	59.104	1080.93	38.3479	1.6714	4.61825	-179.253	168.814	348.066	1.07464e+06	65.5635	1266.19	43.0513	-0.195827	1.50966	-46.9175	49.7263	96.6437	151467	24.6144	460.556	20.4572	-0.156789	-0.672868	-0.996435	0.447435	1.44387	55.4718	0.471049	7.19629	0.424717	0.642021	-0.534971	-1.06274	-0.22753	0.835212	102.768	0.641149	5.68532	0.619565	0.0322119	0.0125261	-0.368257	1.52781	1.89606	145.021	0.761633
-103.075	28.14	131.215	246494	31.4003	607.285	22.3313	-0.885886	0.361082	-57.7062	168.814	226.52	409515	40.473	1015.28	24.5964	2.10822	5.89801	-29.68	49.7263	79.4062	94504.1	19.4426	389.786	14.6802	0.539903	0.509877	-0.996435	0.360022	1.35646	59.2523	0.486836	5.17981	0.450524	1.05412	0.5738	-1.06274	-0.22753	0.835212	107.347	0.655277	3.68532	0.640781	0.555472	2.07744	-0.368257	1.52781	1.89606	129.107	0.718628
-78.6537	43.015	121.669	201778	28.4097	524.685	21.2621	-0.487963	-0.42526	-57.7062	50.2863	107.993	104253	20.4209	665.726	17.3534	-0.780311	0.31766	-24.885	48.1512	73.0362	64226.9	16.0283	250.364	12.5749	0.550745	2.15942	-0.724375	-0.189771	0.534604	73.8207	0.543399	3.03835	0.528069	0.676746	-0.0339879	-0.859185	-0.531493	0.327692	116.127	0.681547	2.4719	0.679289	-0.207385	0.332412	0.147193	0.839726	0.692533	75.27	0.548708
-78.6537	215.932	294.586	761214	55.1802	1082.93	37.3184	1.52055	3.28365	-173.075	31.2288	204.304	546042	46.7351	899.447	29.387	-1.94317	3.35261	-56	20.7638	76.7638	97718.6	19.7705	283.456	15.526	-0.964011	-0.0661851	-1.00876	-0.297863	0.710894	91.6249	0.605392	4.11701	0.590923	-0.572337	0.950173	-1.00857	-0.547597	0.460977	117.745	0.68628	3.10063	0.68298	-1.18717	4.43682	0.090707	0.762317	0.67161	60.4606	0.491775
-78.6537	215.932	294.586	809797	56.9139	1107.92	40.7718	1.30232	2.49382	-173.075	31.2288	204.304	788337	56.1547	915.609	40.6278	-1.04598	0.22412	-56	21.9363	77.9363	103534	20.3504	307.116	16.0452	-0.599503	-0.452997	-1.00876	0.637999	1.64676	82.3514	0.573939	4.67736	0.539894	1.24732	0.518689	-1.00857	-0.193675	0.814899	100.221	0.633155	4.36888	0.617636	0.771543	0.769693	0.090707	1.43014	1.33944	117.711	0.68618
-188.746	215.932	404.679	1.10077e+06	66.3558	1498.07	50.1639	0.479568	1.61972	-173.075	202.352	375.427	1.40164e+06	74.8769	1341.97	55.7764	0.555424	1.06995	-56	41.0112	97.0112	143769	23.9807	399.534	20.1947	-0.290437	-0.78234	-1.00876	0.637999	1.64676	79.7233	0.564706	7.2457	0.520393	0.675706	-0.986276	-1.14491	-0.193675	0.951234	99.7076	0.63153	6.37224	0.60035	0.0318492	-0.464342	-0.22021	1.43014	1.65036	138.799	0.745116
-188.746	215.932	404.679	971479	62.3371	1498.3	41.8955	0.234138	2.99133	-173.075	202.352	375.427	1.39024e+06	74.5717	1460.23	54.0077	0.783162	1.51513	-56	41.0112	97.0112	136115	23.3336	393.033	19.0818	-0.351452	-0.574486	-1.00876	0.637999	1.64676	60.9707	0.493845	8.14423	0.445625	0.472278	-0.834076	-1.14491	-0.193675	0.951234	94.6957	0.615453	7.24814	0.584156	-0.199645	-0.322446	-0.22021	1.43014	1.65036	157.991	0.794962
-188.746	56.0788	244.825	402560	40.1278	1001.16	25.193	-2.01221	6.04601	-107.887	202.352	310.24	937776	61.2463	1123.83	40.7199	1.36751	2.78597	-47.6525	41.0112	88.6637	72332	17.0096	304.754	13.0984	-0.361506	1.79771	-0.774822	0.637999	1.41282	45.2662	0.425517	6.60093	0.396025	0.76163	-0.715581	-1.14491	-0.193675	0.951234	88.5176	0.595038	7.0211	0.566216	-0.337255	0.0692417	-0.22021	1.43014	1.65036	178.165	0.844193
-188.746	23.6338	212.38	354618	37.6626	900.812	22.7896	-2.6499	9.05216	-39.1562	202.352	241.509	680858	52.1865	984.716	29.7229	2.40701	5.93499	0.55125	41.0112	40.46	62482.3	15.8091	213.596	12.5033	1.49532	1.25617	-0.774822	0.617747	1.39257	57.0611	0.477749	5.45065	0.456931	1.79266	2.53158	-1.14491	-0.194407	0.950502	99.8557	0.631999	5.35623	0.612176	-0.115951	1.18731	-0.22021	1.42411	1.64432	125.613	0.708839
-66.3775	23.6338	90.0113	171463	26.1888	550.471	20.7646	-0.352817	-0.493572	-39.1562	31.7013	70.8575	76074.9	17.4442	613.909	15.3797	-1.06642	0.468739	-0.42	21.1837	21.6038	23420.7	9.67899	131.127	8.87155	0.191749	-0.111586	-0.758169	-0.145668	0.612501	68.0226	0.521623	2.94984	0.505991	0.642977	0.246734	-0.822036	-0.481046	0.34099	106.916	0.653962	3.58869	0.649131	-0.216822	-0.518691	0.222284	0.764147	0.541863	89.0146	0.596706
-66.3775	199.92	266.298	524191	45.7905	962.316	32.7284	1.91166	4.69391	-253.969	42.98	296.949	784029	56.001	843.237	28.9601	-3.32417	10.4914	-37.0475	15.505	52.5525	28803.3	10.7337	208.766	9.34133	-1.68301	2.16366	-0.955992	-0.22509	0.730902	87.2478	0.590755	3.64506	0.580544	0.139804	0.612699	-0.993751	-0.243573	0.750178	117.636	0.685963	4.05199	0.679339	-0.30632	1.96336	-0.154818	0.87962	1.03444	65.8518	0.513232
-66.3775	199.92	266.298	595904	48.8223	1183.32	37.6748	1.36287	2.41518	-253.969	55.0725	309.041	1.00008e+06	63.248	1137.69	38.4319	-2.26497	4.95344	-43.89	15.505	59.395	81804.4	18.0892	281.164	14.3395	-0.876775	-0.525308	-0.955992	0.596397	1.55239	81.0845	0.569507	4.89629	0.540395	1.51281	0.992111	-0.993751	-0.231861	0.76189	105.002	0.648079	4.1688	0.633193	0.446421	0.57141	-0.154818	1.42551	1.58033	110.031	0.66342
-134.102	199.92	334.022	817969	57.2003	1615.09	46.4209	0.727073	1.09251	-253.969	224.674	478.643	1.52007e+06	77.9761	1749.46	52.245	-0.781741	2.48519	-43.89	39.2088	83.0988	96874.9	19.685	404.189	15.6384	-0.387512	-0.437277	-0.955992	0.596397	1.55239	76.6393	0.553676	7.5149	0.507482	0.80404	-0.845019	-1.25819	-0.231861	1.02632	113.003	0.672318	6.91533	0.640938	-0.389981	0.291901	-0.509533	1.42551	1.93504	125.626	0.708876
-134.102	199.92	334.022	706656	53.166	1695.73	38.8521	0.384117	1.83511	-253.969	224.674	478.643	1.53575e+06	78.3773	1897.68	52.8955	-0.44	2.2282	-43.89	39.2088	83.0988	107539	20.7402	420.228	17.1102	-0.358992	-0.730433	-0.955992	0.596397	1.55239	61.7759	0.497095	8.26745	0.450072	0.637015	-0.775946	-1.25819	-0.231861	1.02632	112.183	0.669874	7.62012	0.637482	-0.462249	0.198579	-0.509533	1.42551	1.93504	137.187	0.740776
-134.102	199.92	334.022	454875	42.6556	1257.16	31.627	-0.452455	3.10756	-253.969	224.674	478.643	955637	61.8268	1606.28	41.7023	0.628051	3.59011	-43.89	39.2088	83.0988	99829.6	19.983	368.419	15.9854	-0.713798	-0.190972	-0.874862	0.596397	1.47126	42.4284	0.411963	7.2637	0.376735	0.69513	-0.422912	-1.25819	-0.231861	1.02632	101.905	0.63845	7.66014	0.606143	-0.775245	0.781094	-0.509533	1.42551	1.93504	166.622	0.816388
-134.102	46.83	180.932	332913	36.4918	865.025	27.1476	-1.1314	1.64677	-47.6963	224.674	272.37	620352	49.8137	1174.62	30.6686	2.0412	4.60461	-10.9987	39.2088	50.2075	47440.2	13.7754	278.521	11.0227	0.355792	0.272069	-0.874862	0.360388	1.23525	49.0581	0.442981	5.36873	0.41673	1.20217	1.61687	-1.25819	-0.270962	0.987224	107.208	0.654852	6.32338	0.627273	-0.805818	1.12121	-0.509533	1.21091	1.72044	126.543	0.711458
-45.8675	41.7725	87.64	143793	23.9828	515.2	20.8101	0.211274	-1.04179	-47.6963	35.1575	82.8538	90086.5	18.9828	634.681	15.1172	-0.337661	-0.539357	-17.8238	34.195	52.0187	44829.5	13.391	197.129	11.3905	-0.482856	-0.376224	-0.640805	-0.21655	0.424255	53.8404	0.464071	2.98821	0.450995	0.354973	-0.755994	-0.904935	-0.365756	0.539179	104.285	0.645865	3.94548	0.636014	0.243745	0.132819	0.421998	0.889441	0.467443	104.929	0.647855
-45.8675	148.076	193.944	339811	36.8679	853.484	28.9004	1.15673	2.03344	-183.68	39.83	223.51	336766	36.7024	978.819	22.8535	-2.19614	6.23655	-47.215	22.5312	69.7463	102212	20.22	213.351	15.96	-0.749641	-0.742643	-1.25843	-0.21655	1.04188	70.9475	0.53272	4.26591	0.506906	-1.36341	4.96953	-0.871141	-0.365756	0.505385	105.37	0.649215	4.45587	0.639036	0.365694	-0.266816	-0.075396	0.889441	0.964837	94.3172	0.614222
-45.8675	148.076	193.944	373458	38.6501	884.389	31.0501	1.34807	1.87814	-183.68	80.7887	264.469	391271	39.5611	1064.38	25.3707	-1.83838	4.222	-47.215	34.8162	82.0312	132815	23.0491	272.046	19.5457	-0.304057	-1.16494	-1.25843	0.461526	1.71996	66.5398	0.515906	5.56411	0.479943	0.779157	-0.115785	-0.858697	-0.152134	0.706563	91.5334	0.60509	4.1297	0.590414	0.49436	0.0501236	-0.075396	1.41319	1.48858	140.216	0.748907
-117.836	148.076	265.912	513293	45.3119	1229.81	35.9699	0.440932	0.992948	-183.68	206.5	390.18	734601	54.207	1630.94	35.6217	0.50521	3.48871	-47.215	34.8162	82.0312	154557	24.8642	396.69	22.1154	-0.306904	-1.3298	-1.25843	0.461526	1.71996	67.9272	0.521257	7.7689	0.477073	0.633506	-0.315964	-1.18682	-0.152134	1.03468	112.721	0.671479	6.34845	0.64336	-0.379189	0.468803	-0.456341	1.41319	1.86953	132.578	0.728226
-117.836	148.076	265.912	491159	44.3242	1225.16	33.5735	-0.10125	1.3516	-183.68	206.5	390.18	734753	54.2127	1639.9	35.8425	0.759605	3.8884	-47.215	34.8162	82.0312	146106	24.1748	396.104	20.6691	-0.303076	-1.20441	-1.25843	0.461526	1.71996	61.1081	0.494401	7.69478	0.449085	0.503901	-0.192538	-1.18682	-0.152134	1.03468	116.592	0.68291	6.70713	0.653434	-0.236105	0.0397197	-0.456341	1.41319	1.86953	137.291	0.741056
-117.836	61.005	178.841	353178	37.586	800.398	29.6245	-0.828031	0.688128	-70.4463	206.5	276.946	479970	43.8164	1121.7	27.4651	2.09018	6.51204	-32.7863	34.8162	67.6025	75766.4	17.4088	393.942	14.1827	-0.325092	-0.293209	-0.940803	0.461526	1.40233	41.373	0.406807	6.22688	0.379509	0.814677	-0.118652	-1.18682	-0.152134	1.03468	104.08	0.645229	5.67965	0.613193	-0.67569	0.289033	-0.456341	1.41319	1.86953	164.067	0.810104
-117.836	61.005	178.841	295170	34.361	720.492	25.6607	-0.763937	1.39012	-52.4388	206.5	258.939	418304	40.9049	1018.02	23.9513	2.70112	8.79843	-15.5838	32.585	48.1687	49722.6	14.1029	311.902	11.5575	0.0049887	-0.165446	-0.940803	0.177571	1.11837	49.99	0.447169	4.81955	0.427309	-0.112186	3.90131	-1.18682	-0.309636	0.87718	114.386	0.676421	5.11851	0.653562	-0.808114	0.805453	-0.456341	0.990823	1.44716	116.497	0.682633
-39.4625	61.005	100.468	170626	26.1248	415.389	21.9297	0.59994	-0.760249	-69.6325	35.9712	105.604	113887	21.3435	520.634	16.4635	-0.55866	0.712433	-15.5838	24.6313	40.215	25075	10.015	188.947	8.06802	-0.207875	-0.245391	-0.726754	-0.166164	0.56059	59.2051	0.486642	2.37199	0.473792	0.0441558	0.0367301	-0.853573	-0.426207	0.427366	102.175	0.639295	2.928	0.631709	0.262953	-0.34288	0.349469	0.932263	0.582794	107.247	0.654972
-39.4625	61.6963	101.159	204828	28.6236	558.04	25.037	0.374788	-1.21495	-149.765	35.9712	185.736	486939	44.1334	877.721	30.9701	-1.07711	0.750646	-29.8288	29.3738	59.2025	48132.9	13.8756	266.105	10.848	-0.405486	-0.284888	-0.806847	0.342027	1.14887	57.8041	0.48085	4.44159	0.452174	1.53697	2.44789	-1.00473	-0.370026	0.634705	96.2637	0.620528	4.52803	0.60952	-0.378131	0.54932	0.20435	1.2921	1.08775	123.263	0.702176
-95.7688	61.6963	157.465	240877	31.0404	722.566	26.014	-0.0219557	0.0180711	-149.765	162.706	312.471	746500	54.6443	1115.35	39.9181	0.0643614	0.702251	-29.8288	29.3738	59.2025	52403.7	14.4781	303.756	11.5319	-0.452824	-0.484781	-0.809775	0.424804	1.23458	60.187	0.490661	5.47817	0.452372	0.740831	-0.97651	-1.11264	-0.352763	0.759877	98.0895	0.626385	5.41308	0.608557	-0.678855	0.853392	-0.252235	1.31547	1.5677	147.265	0.767502
-95.7688	61.6963	157.465	253307	31.8313	934.448	25.6161	-0.444347	-0.161198	-149.765	162.706	312.471	831026	57.6551	1497.61	44.1266	0.0750399	0.144627	-29.8288	40.0312	69.86	71690.6	16.9341	410.891	13.1746	0.195691	-0.39609	-0.809775	0.424804	1.23458	54.6566	0.467575	5.95134	0.423036	0.543869	-1.06406	-1.11264	-0.352763	0.759877	108.641	0.659213	5.85216	0.639574	-0.233936	-0.0890978	-0.252235	1.31547	1.5677	142.393	0.7547
-95.7688	61.6963	157.465	267389	32.7041	878.141	27.0659	-1.08953	0.547246	-149.765	162.706	312.471	801265	56.6133	1475.79	41.8505	0.286841	0.5161	-29.8288	40.0312	69.86	75344.9	17.3603	432.521	14.2177	0.225083	-0.597094	-0.809775	0.424804	1.23458	42.2571	0.411131	6.1674	0.373694	0.491577	-0.830649	-1.11264	-0.352763	0.759877	108.608	0.659116	5.88815	0.638847	-0.250194	-0.242459	-0.252235	1.31547	1.5677	154.121	0.785165
-95.7688	35.3675	131.136	215437	29.3555	696.054	22.9612	-1.01609	0.583279	-73.3163	162.706	236.023	433021	41.6183	1098.36	27.9623	1.01794	1.80646	-27.44	40.0312	67.4713	53406.6	14.616	352.538	11.5483	0.509206	0.126568	-0.809775	0.424804	1.23458	43.1379	0.415394	4.39041	0.390447	0.905269	-0.0818274	-1.11264	-0.352763	0.759877	103.536	0.643539	3.85386	0.62716	-0.381186	0.557803	-0.252235	1.31547	1.5677	152.743	0.781648
-65.1087	35.3675	100.476	118127	21.7372	514.754	17.3564	-0.659771	0.665856	-73.3163	118.265	191.581	182494	27.0181	852.399	18.3716	0.95294	3.59281	-21.9538	40.0312	61.985	51024.7	14.2863	267.479	11.5126	0.283056	0.15115	-0.74298	-0.220149	0.522831	47.9164	0.437796	2.80661	0.425025	0.253062	-0.439833	-1.11264	-0.427366	0.685274	110.731	0.665525	2.65307	0.658372	-0.733439	3.58056	0.085583	0.941108	0.855525	112.803	0.671722
-45.115	123.025	168.14	123769	22.2503	460.583	17.9302	0.848062	2.32483	-121.056	51.0037	172.06	105644	20.5567	632.896	14.6353	-0.571854	5.32165	-32.6463	15.4875	48.1338	36408.2	12.0678	182.534	10.3646	-0.657151	-0.746334	-1.07799	-0.220149	0.857843	59.8098	0.489121	3.08129	0.472611	-1.60006	6.83211	-0.8906	-0.427366	0.463234	107.101	0.654527	2.32654	0.649223	0.176795	0.727244	-0.154818	0.874374	1.02919	105.427	0.64939
-45.115	214.821	259.936	356481	37.7614	878.377	21.4666	3.44733	15.1971	-170.87	51.0037	221.874	368647	38.4003	894.171	24.4862	-1.82861	5.41349	-37.7125	15.4875	53.2	63307.6	15.9132	211.015	13.9368	-0.162317	-1.39484	-1.07799	0.425658	1.50365	55.3215	0.47041	4.75117	0.442658	1.34238	2.4065	-0.8906	-0.362706	0.527894	97.7773	0.625387	3.46846	0.617788	0.0878564	0.230897	-0.154818	1.3345	1.48931	133.375	0.730411
-170.712	214.821	385.534	572379	47.8489	1414.02	29.0122	1.09452	7.98582	-170.87	187.197	358.067	689721	52.5251	1319.51	32.6532	0.742065	4.18526	-37.7125	50.1287	87.8413	97965	19.7955	362.749	16.4059	0.398438	-0.136111	-1.15589	0.584075	1.73996	60.2124	0.490764	7.70229	0.443473	0.521189	-0.348054	-1.28442	-0.209108	1.07531	102.903	0.641571	4.98669	0.616209	-0.61298	2.17494	-0.287371	1.3345	1.62187	151.874	0.77942
-170.712	214.821	385.534	588436	48.5154	1599.48	30.1625	0.9955	7.33677	-170.87	187.197	358.067	749669	54.7602	1637.67	35.8009	0.592122	3.02889	-37.7125	50.1287	87.8413	101157	20.1154	404.145	16.8202	0.357514	-0.293169	-1.15589	0.584075	1.73996	51.6299	0.454444	8.79339	0.396878	0.238052	-0.237677	-1.28442	-0.209108	1.07531	105.502	0.64962	5.7484	0.622872	-0.507136	1.52874	-0.287371	1.3345	1.62187	155.475	0.788606
-170.712	214.821	385.534	581400	48.2245	1480.67	30.0942	0.520686	7.16656	-170.87	187.197	358.067	756372	55.0044	1488.48	37.4744	0.826881	3.32663	-37.7125	50.1287	87.8413	95172.1	19.5112	416.92	16.1138	0.125748	-0.068965	-1.15589	0.584075	1.73996	40.08	0.4004	8.50737	0.352596	0.281306	0.194316	-1.28442	-0.209108	1.07531	102.066	0.638954	5.85356	0.612476	-0.662596	1.87591	-0.287371	1.3345	1.62187	166.928	0.817137
-170.712	36.1813	206.894	288456	33.968	1021.91	21.7108	-2.41178	7.75515	-33.8187	187.197	221.016	463279	43.0478	1151.92	26.4495	2.2148	5.35689	-15.8725	50.1287	66.0012	64509.3	16.0635	384.947	11.9435	1.05809	1.57606	-1.15589	0.584075	1.73996	41.2359	0.406133	6.63351	0.367082	0.652434	1.7311	-1.28442	-0.209108	1.07531	102.899	0.641558	4.79765	0.61719	-0.669906	2.49402	-0.287371	1.3345	1.62187	152.924	0.782109
-58.3625	31.885	90.2475	73535.7	17.1506	514.955	14.2244	-0.37352	0.204826	-32.9175	105.201	138.119	131695	22.9517	739.707	17.313	1.41776	3.97469	-13.5363	24.0012	37.5375	24604.4	9.92056	210.7	8.6605	-0.518234	-0.00654195	-0.595665	-0.102602	0.493063	40.4159	0.402074	3.34963	0.387268	0.635599	-0.0682024	-0.844362	-0.499773	0.344589	105.304	0.649012	3.15077	0.644451	-0.355455	-0.0636199	0.555832	0.933239	0.377407	121.693	0.697691
-27.1075	52.5962	79.7037	95095.1	19.5033	406.184	16.2631	0.34597	-0.324927	-133.096	32.2525	165.349	348939	37.3598	719.014	26.0514	-1.24685	1.4591	-13.5363	26.635	40.1713	20864.2	9.13548	246.689	7.72292	-0.0233328	-0.360886	-0.817095	-0.046909	0.770186	50.8599	0.451043	3.67641	0.431737	0.349313	0.929589	-1.00973	-0.498797	0.510936	107.265	0.655027	3.55807	0.649347	-0.919753	2.34229	0.2684	0.851133	0.582733	110.814	0.665774
-46.97	52.5962	99.5662	113573	21.3141	430.15	17.2479	0.181093	0.0165095	-133.096	37.1525	170.249	358076	37.8458	729.138	26.0248	-1.31134	1.21992	-34.2388	26.635	60.8738	31241.6	11.1788	262.308	8.53209	-0.571378	1.0333	-0.817095	0.37881	1.1959	45.0922	0.424698	3.79615	0.388365	0.929139	-0.27275	-1.00973	-0.275964	0.733769	90.8136	0.602706	3.44802	0.587451	0.34933	0.668774	0.2684	1.36597	1.09757	160.786	0.801963
-94.4037	52.5962	147	162044	25.4593	901.976	20.1262	-0.238572	0.368928	-133.096	214.419	347.515	664643	51.5613	1500.49	35.8557	0.670048	2.55271	-34.2388	26.635	60.8738	37444.1	12.2383	340.41	9.62269	-0.909654	0.754139	-0.970937	0.414861	1.3858	44.9859	0.424197	6.02649	0.38264	0.594617	-0.851992	-1.22421	-0.275964	0.948245	99.519	0.630933	5.72058	0.608118	-0.121846	0.259884	-0.214354	1.36597	1.58033	156.614	0.791489
-94.4037	52.5962	147	159270	25.2405	914.559	19.7374	-0.780692	0.882072	-133.096	214.419	347.515	666257	51.6239	1515.32	36.202	0.901382	2.96806	-34.2388	26.635	60.8738	40860.8	12.7845	372.085	10.3421	-0.706665	0.236388	-0.970937	0.414861	1.3858	39.4512	0.397247	6.40805	0.356721	0.51622	-0.708011	-1.22421	-0.275964	0.948245	102.583	0.640571	6.20846	0.616327	-0.0545411	-0.112857	-0.214354	1.36597	1.58033	157.929	0.794807
-94.4037	33.7225	128.126	131496	22.9343	841.26	18.0557	-1.04862	0.979723	-71.4175	214.419	285.836	408263	40.411	1243.89	25.5684	2.10891	6.49942	-34.2388	18.2525	52.4913	38057.5	12.3382	311.999	10.228	-1.27315	0.952201	-0.970937	0.414861	1.3858	29.9548	0.346149	5.21654	0.320892	0.760692	-0.353713	-1.22421	-0.275964	0.948245	91.8806	0.606236	5.3511	0.584141	-0.36359	0.431708	-0.214354	1.36597	1.58033	175.104	0.836909
-94.4037	31.6575	126.061	99396	19.9395	770.359	15.273	-0.983251	2.33463	-51.6512	214.419	266.07	367143	38.3219	1188	22.0056	2.55183	8.34383	-29.7763	18.2525	48.0288	30717.6	11.0847	254.651	10.0319	-2.16948	5.97043	-0.970937	0.414861	1.3858	41.5672	0.40776	4.55725	0.393336	2.07291	5.29887	-1.22421	-0.33062	0.893589	108.294	0.658161	5.00273	0.646767	-0.65677	1.96029	-0.214354	1.26843	1.48279	122.177	0.699077
-19.2938	31.255	50.5487	52643.3	14.5111	296.8	12.9363	0.493547	-1.15577	-43.7588	15.6888	59.4475	44810.4	13.3881	426.825	10.4482	-0.881345	0.614216	-25.025	18.2525	43.2775	32559	11.4121	169.785	10.4072	-1.79838	2.96185	-0.562176	-0.220149	0.342027	49.3332	0.444222	2.10462	0.435762	0.520286	-0.848579	-0.865041	-0.452986	0.412055	108.971	0.660215	2.40797	0.656082	0.510778	0.665189	0.510204	0.811666	0.301462	106.648	0.653141
-19.2938	119.893	139.186	153676	24.7932	652.663	19.1602	1.41734	2.54723	-153.816	18.095	171.911	222798	29.8529	751.52	19.3928	-1.75983	4.08951	-33.5913	16.1612	49.7525	57521.1	15.1685	200.559	13.3911	-0.70521	-1.13427	-0.966667	-0.003294	0.963373	51.2993	0.452987	3.87441	0.426816	0.211995	1.4327	-0.840336	-0.394182	0.446154	102.532	0.640414	3.66854	0.634343	0.782018	-0.106387	0.363804	0.975207	0.611403	111.498	0.667827
-151.62	119.893	271.512	227363	30.1572	1102.18	22.2375	-0.0611757	3.65325	-153.816	186.419	340.235	501915	44.8069	1044.03	29.082	1.08514	4.14739	-33.8537	44.1437	77.9975	85687	18.5135	399.017	15.8943	0.174484	-0.650088	-1.00455	0.523929	1.52848	54.6726	0.467644	6.60325	0.433307	0.993119	0.0890651	-1.2117	-0.100772	1.11093	105.049	0.648224	5.67196	0.628786	-0.0680183	2.61408	-0.057096	1.39483	1.45192	134.99	0.734821
-151.62	119.893	271.512	241716	31.0944	1315.72	23.2399	-0.261135	3.11135	-153.816	186.419	340.235	586211	48.4236	1333.88	33.5932	1.0029	2.62946	-33.8537	44.1437	77.9975	86281.9	18.5776	436.8	15.7754	0.238676	-0.616072	-1.00455	0.523929	1.52848	49.1379	0.443342	7.3674	0.403579	0.804173	-0.0173369	-1.2117	-0.100772	1.11093	106.185	0.65172	6.84188	0.628695	-0.158284	1.41559	-0.057096	1.39483	1.45192	135.604	0.73649
-151.62	119.893	271.512	240370	31.0078	1331.12	22.8516	-0.774178	4.33842	-153.816	186.419	340.235	622193	49.8876	1306.52	37.7267	1.28205	2.75889	-33.8537	44.1437	77.9975	87394	18.697	441.359	15.8915	0.00791568	-0.714005	-1.00455	0.523929	1.52848	43.2388	0.415879	7.582	0.376823	0.728456	0.173394	-1.2117	-0.100772	1.11093	103.776	0.644287	7.409	0.620718	-0.314572	1.39484	-0.057096	1.39483	1.45192	145.418	0.762674
-151.62	33.6	185.22	135257	23.26	943.092	15.9989	-2.10613	7.59804	-43.575	186.419	229.994	453153	42.5748	925.698	29.5027	1.71832	3.55811	-33.8537	44.1437	77.9975	56943.4	15.0922	405.317	11.5995	0.218518	0.899231	-1.00455	0.523929	1.52848	42.4953	0.412288	5.66483	0.388617	1.133	0.565672	-1.2117	-0.100772	1.11093	102.425	0.640077	5.86515	0.618771	-0.440605	2.30797	-0.057096	1.39483	1.45192	148.621	0.771029
-51.6338	28.385	80.0188	51530.2	14.3569	473.69	11.6969	-0.342902	0.362204	-43.575	112.245	155.82	162298	25.4792	611.188	18.1371	1.61161	4.77074	-15.7675	24.7888	40.5562	32893.8	11.4706	206.763	9.84316	-0.393026	-0.161314	-0.635559	-0.112118	0.523441	49.4948	0.444948	2.72231	0.430861	0.414774	-0.278378	-0.994544	-0.338062	0.656482	109.348	0.661356	3.68452	0.654941	-0.284689	2.68972	0.460062	0.867054	0.406992	109.351	0.661364
-39.4012	139.633	179.034	222232	29.8149	691.626	18.5774	2.08964	5.41144	-177.284	74.7775	252.061	216269	29.4122	888.318	19.3054	-1.53226	8.91885	-37.0125	24.7888	61.8013	56585.1	15.0446	314.58	12.0387	-1.01581	0.275725	-0.973499	0.029646	1.00314	57.294	0.478723	4.75428	0.458275	0.121129	1.9025	-0.839177	-0.51972	0.319457	108.167	0.657775	3.2208	0.65452	-0.271249	0.377816	0.407724	0.806603	0.398879	104.257	0.645778
-39.4012	171.413	210.814	448885	42.3738	889.735	25.5502	2.04202	4.36314	-177.809	74.7775	252.586	630594	50.2232	1072.64	31.5606	-1.55316	3.00701	-37.0125	23.31	60.3225	71656.3	16.93	364.744	13.8274	-0.455732	-1.0056	-0.973499	0.582184	1.55568	53.0635	0.46071	6.28733	0.426411	1.53315	2.78168	-0.839177	-0.300669	0.538508	95.854	0.619206	3.8574	0.611157	0.881315	0.890014	0.407724	1.44655	1.03883	128.543	0.717057
-163.179	171.413	334.591	707144	53.1843	1169.98	36.1723	0.437934	2.37338	-177.809	227.614	405.423	1.04612e+06	64.6874	1356.05	43.4921	0.147838	2.55073	-37.0125	44.5812	81.5938	107065	20.6945	472.167	17.5642	-0.0929687	-0.775231	-1.37287	0.669048	2.04191	59.0523	0.486013	8.92991	0.428533	0.320226	-0.454118	-1.13765	-0.201239	0.936411	86.1867	0.587151	4.94997	0.564323	0.10637	0.342033	0.026718	1.46742	1.4407	167.535	0.818622
-163.179	171.413	334.591	804932	56.7426	1591.84	40.0245	0.14715	1.5817	-177.809	227.614	405.423	1.20551e+06	69.441	1835.01	52.0378	0.249346	1.43118	-37.0125	44.5812	81.5938	114608	21.411	567.464	18.0951	-0.0193107	-0.912182	-1.37287	0.669048	2.04191	52.3794	0.457731	10.1063	0.391678	0.0802812	-0.100529	-1.14668	-0.201239	0.945439	96.6133	0.621653	6.27605	0.589766	-0.305123	0.0257366	-0.403637	1.46742	1.87105	165.471	0.813563
-163.179	171.413	334.591	667292	51.664	1233.45	34.6158	-0.00943926	2.98793	-177.809	227.614	405.423	1.15596e+06	67.9988	1357.8	51.4206	0.424252	1.88528	-33.4075	44.5812	77.9887	89054.6	18.8737	465.964	15.5881	-0.135903	-0.380116	-1.37287	0.669048	2.04191	47.297	0.434958	7.82673	0.378482	0.144551	0.238573	-1.14668	-0.201239	0.945439	96.6867	0.62189	6.31606	0.588955	-0.344185	-0.106562	-0.403637	1.46742	1.87105	174.558	0.835602
-163.179	29.3125	192.491	399885	39.9943	991.078	26.0682	-1.7775	3.4634	-54.1362	227.614	281.75	670425	51.7851	1196.15	36.2471	1.74034	3.82841	-30.5812	44.5812	75.1625	71459.2	16.9067	399.516	13.736	0.123649	0.265185	-1.37287	0.669048	2.04191	52.6542	0.45893	6.18119	0.418081	0.592457	0.93632	-1.14668	-0.201239	0.945439	104.692	0.647121	5.21959	0.619002	-0.0607221	0.275607	-0.403637	1.46742	1.87105	152.323	0.780571
-161.648	29.3125	190.96	215255	29.3432	769.65	19.0088	-2.37495	8.297	-54.1362	198.678	252.814	337434	36.7388	1016.93	26.8853	1.87738	5.39626	-17.5875	30.3625	47.95	37194	12.1974	273.298	10.4847	-0.454356	0.313582	-1.37287	-0.159698	1.21317	52.9905	0.460393	3.73674	0.439633	-2.74522	16.8338	-1.14668	-0.492636	0.654042	123.299	0.702279	3.89436	0.692758	-1.45085	3.35288	-0.403637	0.881023	1.28466	100.094	0.632754
-51.5988	136.535	188.134	212769	29.1732	673.146	21.0029	1.28109	3.66115	-211.435	55.1162	266.551	364881	38.2037	939.89	27.9866	-1.37536	5.24179	-21.1225	19.1275	40.25	32619.3	11.4227	220.623	10.3195	-0.973084	-0.319457	-0.751398	-0.249978	0.50142	58.2704	0.482785	3.47883	0.474367	-0.0526265	0.455606	-1.10068	-0.492636	0.608048	118.345	0.688025	3.40831	0.682094	-0.959462	3.42276	0.096075	0.881023	0.784948	94.7468	0.615619
-81.0163	136.535	217.551	312521	35.3565	928.909	25.7866	0.848363	1.94791	-211.435	55.1162	266.551	518800	45.5544	1227.23	32.6853	-1.31629	2.72722	-31.3863	28.9887	60.375	40629	12.7482	282.511	11.2034	-0.59285	-0.396043	-0.751398	0.527711	1.27911	53.9615	0.464592	4.83828	0.446038	1.47859	0.823469	-1.10068	-0.191845	0.908839	103.173	0.642412	4.2015	0.624553	0.73846	1.30688	0.096075	1.64047	1.5444	145.992	0.764179
-108.894	136.535	245.429	382533	39.1169	1294.66	29.7438	0.683316	1.41647	-211.435	177.301	388.736	756639	55.0142	1873.79	40.3786	-0.312465	1.68294	-48.1688	35.0088	83.1775	59920.8	15.4817	464.013	12.8711	-0.767613	0.564146	-1.30015	0.527711	1.82787	56.0056	0.47331	8.30869	0.434934	0.634878	-0.206985	-1.28545	-0.191845	1.09361	118.889	0.689607	7.17775	0.660017	-0.190513	1.16634	-0.328607	1.64047	1.96908	142.826	0.755845
-108.894	136.535	245.429	379581	38.9657	1230.67	29.8777	0.162785	0.832335	-211.435	177.301	388.736	729077	54.0029	1766.1	37.1507	-0.201379	2.01942	-48.1688	35.0088	83.1775	64100.5	16.0126	473.401	13.5626	-0.795905	0.391198	-1.30015	0.527711	1.82787	52.9081	0.460035	7.9888	0.420757	0.577387	-0.133456	-1.28545	-0.191845	1.09361	124.701	0.70626	7.12083	0.676459	0.0397647	0.897263	-0.328607	1.64047	1.96908	140.474	0.749597
-108.894	136.535	245.429	288067	33.9451	909.256	25.7373	-0.334891	2.11926	-211.435	177.301	388.736	558037	47.2456	1368.45	29.2771	-0.170956	4.39673	-48.1688	35.0088	83.1775	55984.3	14.9645	420.866	12.0193	-1.14712	2.21324	-1.30015	0.527711	1.82787	42.4948	0.412285	7.26876	0.377329	0.522673	0.382181	-1.28545	-0.191845	1.09361	112.223	0.669995	6.44441	0.640629	-0.328306	1.28891	-0.328607	1.64047	1.96908	160.304	0.800758
-108.894	35.14	144.034	147893	24.3222	564.602	18.806	-1.10241	2.61975	-27.5362	177.301	204.838	302847	34.805	954.083	20.2201	2.31486	5.92099	-48.1688	35.0088	83.1775	43232	13.1502	308.193	10.0603	-1.88139	8.09479	-1.30015	0.480863	1.78102	50.834	0.450928	5.37337	0.424804	1.17737	5.50925	-1.28545	-0.273524	1.01193	122.587	0.700249	4.83096	0.684403	-1.39116	4.24379	-0.328607	0.962092	1.2907	107.156	0.654695
-14.6738	35.14	49.8137	64867	16.108	183.024	13.5013	0.55946	-1.2454	-25.2613	27.0375	52.2987	35551.6	11.925	276.307	9.66193	0.685255	-0.065369	-9.93125	18.1475	28.0787	14807.3	7.69606	110.276	6.31148	0.0436335	0.30626	-0.571814	-0.248087	0.323727	52.0043	0.456089	1.59899	0.449483	0.907644	0.0381518	-0.786656	-0.498248	0.288408	110.511	0.664865	1.63065	0.661074	0.478668	-0.267247	0.536922	0.844728	0.307806	102.713	0.640976
-14.6738	82.3288	97.0025	124301	22.2981	406.954	16.6837	1.0928	0.587429	-125.414	27.0375	152.451	190039	27.5709	518.578	18.221	-1.71358	4.15009	-27.8863	12.5038	40.39	27443.3	10.4773	126.499	8.08542	-1.00089	-0.169148	-0.668194	-0.001647	0.666547	54.3027	0.466059	2.31904	0.44397	1.35793	1.45978	-0.778604	-0.319335	0.459269	102.632	0.640723	2.53644	0.636633	1.25367	2.67847	0.40138	0.950624	0.549244	108.462	0.658671
-111.904	82.3288	194.232	178361	26.7104	595.936	18.9384	0.144593	2.06829	-125.414	141.391	266.805	451808	42.5115	725.086	27.8075	0.664886	2.54881	-43.5225	36.7938	80.3162	60124	15.5079	289.214	11.3992	0.0233513	0.71755	-1.21378	0.419131	1.63291	58.0157	0.481729	4.30459	0.438392	0.659553	-0.107714	-0.837164	-0.257054	0.58011	95.2529	0.617261	3.68117	0.604904	1.21892	0.636868	-0.285968	1.48846	1.77443	141.25	0.751665
-111.904	82.3288	194.232	219923	29.6596	930.457	20.8062	-0.438821	1.93881	-125.414	141.391	266.805	506583	45.0148	1216.02	31.4619	0.665413	1.67171	-43.5225	36.7938	80.3162	63893.4	15.9867	389.883	11.9901	0.164709	0.472994	-1.21378	0.419131	1.63291	53.6641	0.46331	6.22761	0.407049	0.288711	-0.15531	-1.19011	-0.257054	0.933056	108.264	0.658071	5.25033	0.638998	0.0367235	1.72318	-0.285968	1.48846	1.77443	137.499	0.741616
-111.904	82.3288	194.232	234893	30.6524	1011.01	22.5094	-0.846848	1.88997	-125.414	141.391	266.805	527390	45.9299	1217.37	34.2925	0.926983	1.71457	-43.5225	36.7938	80.3162	71674.4	16.9322	404.959	13.7879	-0.120825	-0.245772	-1.21378	0.419131	1.63291	46.293	0.430316	6.73922	0.371409	0.0544719	0.205047	-1.19011	-0.257054	0.933056	110.397	0.66452	6.05803	0.644109	0.0616242	1.13162	-0.285968	1.48846	1.77443	146.055	0.764343
-111.904	39.8563	151.76	165372	25.7194	823.2	18.4148	-1.42732	2.91241	-67.0687	141.391	208.46	390602	39.5273	1035.05	28.0278	1.35907	2.23184	-43.5225	36.7938	80.3162	54384.2	14.7491	395.57	11.175	-0.638268	2.09271	-1.21378	0.419131	1.63291	43.2627	0.415994	6.15124	0.370394	0.158308	0.801389	-1.19011	-0.257054	0.933056	108.846	0.659836	5.45163	0.64043	-0.0847345	1.43112	-0.285968	1.48846	1.77443	151.03	0.777252
-111.904	39.8563	151.76	100522	20.0521	637.542	13.5256	-2.25163	10.1349	-67.0687	84.175	151.244	123804	22.2535	803.757	16.7363	0.514518	1.62691	-26.3637	20.195	46.5588	20789.5	9.11911	242.384	7.50284	-0.567465	0.769727	-1.19792	-0.127673	1.07024	47.6101	0.436395	3.93596	0.409949	-1.64729	7.48428	-1.19011	-0.512461	0.677649	124.026	0.704348	4.01063	0.696638	-1.72395	6.10221	-0.285968	0.877241	1.16321	103.536	0.643541
-20.3	39.8563	60.1562	45719.5	13.5232	252.446	11.6758	-0.0370983	-0.342511	-30.8525	31.85	62.7025	49839.7	14.1194	265.912	10.4033	-0.0624598	-0.0670344	-14.9362	19.25	34.1863	23791.1	9.75523	111.571	8.54367	-0.159217	-1.10675	-0.562908	-0.15738	0.405528	51.0315	0.451803	1.74009	0.441091	1.18779	0.405308	-0.851255	-0.518012	0.333243	115.261	0.679002	2.28561	0.676382	0.30969	1.02985	0.51606	0.877241	0.361181	99.8447	0.631964
-20.3	36.19	56.49	47705.4	13.8138	218.4	12.3807	-0.332835	-0.77845	-19.0575	31.85	50.9075	29096.7	10.7883	300.562	7.62972	0.805418	0.656189	-25.4188	11.27	36.6888	34145.6	11.6869	129.859	10.0398	0.100128	-1.20304	-0.656543	-0.15738	0.499163	53.9427	0.464511	1.9775	0.454144	1.18331	0.998586	-0.893955	-0.518012	0.375943	114.168	0.675776	2.27524	0.673199	-0.0320607	2.09322	0.51606	0.877241	0.361181	102.29	0.639657
-24.5088	36.19	60.6987	44479.1	13.3385	198.117	11.8858	-0.247616	-0.706326	-37.24	19.1187	56.3588	54516.8	14.7671	287.656	10.4608	-0.504663	-0.095219	-25.4188	35.8575	61.2762	39881.6	12.6304	125.274	11.1505	0.179945	-0.82669	-0.656543	-0.209413	0.44713	49.3921	0.444487	1.92778	0.430309	0.473311	-1.12155	-0.893955	-0.4697	0.424255	111.114	0.666675	2.02191	0.663399	0.22547	1.91999	0.51606	0.884134	0.368074	108.348	0.658324
-28.7175	36.19	64.9075	53084.5	14.5718	266.481	13.1263	-0.328421	-0.780343	-65.6513	3.10625	68.7575	122915	22.1734	353.203	16.2673	-1.03145	0.784115	-25.4188	39.2263	64.645	83638.4	18.2908	158.69	16.5078	0.350518	-1.13598	-0.656543	0.016348	0.672891	41.1398	0.405659	2.83089	0.381704	0.189583	-0.640042	-0.893955	-0.108763	0.785192	103.417	0.643171	2.9266	0.631894	1.94862	6.0048	0.45262	0.884134	0.431514	112.108	0.66965
-81.7337	218.592	300.326	432391	41.5881	2420.01	30.6294	1.35931	4.5286	-160.799	185.535	346.334	484154	44.007	2557.03	28.8878	0.506717	4.13982	-82.5563	130.708	213.264	466313	43.1886	1354.73	33.9981	0.0660948	0.468814	-0.530273	1.72252	2.25279	69.8064	0.528418	13.4068	0.498679	0.0795991	11.1925	-1.20634	0.78995	1.99629	25.2489	0.317798	15.0383	0.261816	0.366316	2.01097	0.191967	1.61504	1.42307	193.249	0.879202
-81.7337	218.592	300.326	455158	42.6688	2586.98	31.9168	1.30182	3.80093	-160.799	185.535	346.334	472458	43.4722	2562.36	28.4889	0.490759	4.39143	-82.5563	69.0638	151.62	284219	33.7176	1280.48	25.7828	-0.43921	0.0783959	-0.530273	1.72252	2.25279	72.0781	0.536947	13.9114	0.505952	0.00800721	10.058	-1.20634	0.78995	1.99629	23.9701	0.309646	14.9616	0.263243	0.559802	2.44142	0.191967	1.61504	1.42307	192.595	0.877712
-81.7337	224.735	306.469	689705	52.5245	3051.97	37.6304	1.33467	3.13214	-160.799	185.535	346.334	444709	42.1763	2878.22	28.0898	0.537027	5.29637	-82.5563	69.0638	151.62	201434	28.3855	1215.71	21.8037	-0.225789	0.476278	-0.530273	1.72252	2.25279	74.5794	0.546184	14.7905	0.515864	-0.148578	9.27736	-1.20634	1.2275	2.43384	33.5434	0.366297	18.3427	0.301447	0.990947	3.11124	0.127063	1.61504	1.48797	184.269	0.858532
-99.8988	245.227	345.126	1.13848e+06	67.4827	3772.56	48.2323	1.37659	2.15252	-160.799	286.685	447.484	507350	45.0489	3345.26	27.7998	1.90956	11.7131	-93.0738	65.31	158.384	229007	30.2659	1265.6	23.1142	-0.451671	0.500157	-0.94977	1.26227	2.21204	69.0517	0.525554	16.6162	0.474818	-1.20934	4.33625	-1.60143	1.99775	3.59918	83.7669	0.57885	23.0211	0.422244	1.14883	1.39993	0.017995	1.9986	1.98061	191.618	0.875484
-99.8988	245.227	345.126	996048	63.1205	3274.03	45.1622	1.48932	2.8964	-127.339	286.685	414.024	454210	42.6244	2895.2	28.0502	2.32928	13.5215	-93.0738	60.4625	153.536	193635	27.8306	1112.83	21.6681	-0.394977	0.666283	-0.94977	1.26227	2.21204	68.2757	0.522592	15.187	0.468753	-1.17654	3.75872	-1.60143	1.99775	3.59918	80.4837	0.567393	21.2483	0.39337	1.34519	1.87135	0.017995	1.9986	1.98061	194.821	0.882771
-99.8988	245.227	345.126	962524	62.0491	3112.37	42.4347	1.55225	3.31276	-127.339	286.685	414.024	508911	45.1181	3082.27	31.4659	1.99456	10.1512	-93.0738	65.6338	158.708	218438	29.5593	1180.99	23.8701	-0.388788	0.2823	-0.94977	1.26227	2.21204	65.5338	0.511992	16.193	0.447302	-0.623752	2.79279	-1.60143	1.99775	3.59918	81.3208	0.570336	22.6523	0.401098	1.33748	1.80283	0.017995	1.9986	1.98061	208.057	0.912264
-99.8988	245.227	345.126	803068	56.6769	2693.17	37.613	1.78462	4.53115	-127.339	286.685	414.024	532889	46.1688	2771.26	32.2018	2.03977	9.65495	-93.0738	65.6338	158.708	198654	28.1889	1112.03	21.945	-0.223713	0.730096	-0.94977	1.26227	2.21204	68.0779	0.521835	15.7135	0.453867	-0.566121	2.36863	-1.60143	1.99775	3.59918	74.2005	0.544795	19.211	0.357911	1.20217	2.12751	0.017995	1.9986	1.98061	214.66	0.926628
-71.225	92.2513	163.476	231937	30.459	1288.37	22.6024	0.700343	0.93823	-94.1237	66.0013	160.125	214925	29.3207	1428.41	23.8754	-0.3513	-0.248065	-33.7575	65.6338	99.3913	91038.3	19.0828	733.521	15.3274	0.961471	0.883696	0.119438	1.16437	1.04493	72.2759	0.537684	8.86226	0.504217	0.436665	0.36273	-0.406199	0.646417	1.05262	11.5439	0.214886	9.69119	0.160242	0.775834	0.911221	0.642086	1.64926	1.00717	200.237	0.894957
-94.885	92.2513	187.136	265903	32.613	1459.21	23.5814	0.442951	0.798476	-94.1237	66.0013	160.125	198989	28.2127	1419.72	22.4813	-0.184794	-0.156056	-33.7575	65.6338	99.3913	89952.7	18.9687	750.487	14.51	0.854932	0.640256	0.090158	1.16437	1.07421	75.1873	0.548406	9.4755	0.511643	0.250955	0.0406856	-0.406199	0.646417	1.05262	11.8604	0.217811	9.694	0.165639	0.516807	0.410977	0.642086	1.64926	1.00717	201.406	0.897565
-94.885	92.2513	187.136	346811	37.2457	1436.84	27.6089	0.225552	0.38641	-57.8987	64.12	122.019	171590	26.1984	1295.94	20.912	-0.297977	-0.451163	-34.3262	47.4512	81.7775	55058.5	14.8403	649.127	11.4493	0.600583	1.18603	0.033855	0.89731	0.863455	68.6009	0.523835	9.04142	0.484367	-0.25261	-0.684922	-0.425536	0.646417	1.07195	13.2646	0.230344	8.52975	0.17672	0.358073	0.176869	0.642086	1.36555	0.72346	195.231	0.883699
-94.885	85.6363	180.521	339877	36.8715	1459.33	28.3143	-0.0424906	0.044058	-55.2475	48.37	103.618	111189	21.0892	1270.81	17.1767	-0.330759	-0.206985	-34.3262	47.4512	81.7775	65058.9	16.1318	719.897	12.5229	0.419537	0.20518	0.033855	0.89731	0.863455	58.5732	0.484038	9.25669	0.446597	-0.130218	-0.700924	-0.425536	0.635071	1.06061	15.2507	0.246988	9.05777	0.197405	0.169789	-0.508681	0.60512	1.23958	0.634461	207.218	0.910424
-94.885	85.6363	180.521	344276	37.1094	1341.1	28.8097	0.0671442	-0.0413071	-55.2475	43.3737	98.6213	109078	20.8881	1118.55	17.6211	0.340878	-0.183826	-34.3262	47.4512	81.7775	79394.6	17.8207	661.614	14.4483	0.0785518	-0.513199	0.033855	0.89731	0.863455	59.635	0.488406	8.81182	0.451576	-0.216727	-0.682762	-0.425536	0.635071	1.06061	16.2818	0.255201	7.86455	0.21407	0.368196	-0.716611	0.60512	1.23958	0.634461	202.649	0.90033
-94.885	85.6363	180.521	334858	36.5982	1376.53	29.0297	0.205829	-0.0559749	-55.2475	118.615	173.862	128809	22.6988	1317.63	17.6605	1.27765	4.17563	-55.7112	36.0237	91.735	82686.2	18.1864	640.019	14.3547	-0.45353	0.0844559	0.033855	0.909022	0.875167	62.0051	0.498017	8.98066	0.46656	-0.359479	-0.37991	-0.686006	0.635071	1.32108	16.8041	0.259262	9.28566	0.212844	0.329857	-0.389988	0.474946	1.23958	0.764635	196.528	0.886629
-65.5287	85.6363	151.165	324917	36.0509	1846.88	29.0874	0.472243	-0.814907	-122.22	118.615	240.835	178094	26.6903	1855.67	18.6002	0.842189	4.75997	-55.7112	36.0237	91.735	82103.6	18.1222	698.784	14.7063	-0.400899	-0.0519765	-0.256566	0.909022	1.16559	58.6155	0.484213	10.5267	0.438111	-0.727774	-0.08723	-0.686006	0.777201	1.46321	18.7953	0.274192	13.0996	0.218492	-0.00473517	-0.0608184	0.474946	1.63694	1.16199	212.819	0.922647
-65.5287	84.5075	150.036	268114	32.7484	1829.19	26.4369	0.622409	-0.100916	-122.22	118.615	240.835	221526	29.7675	1733.7	22.423	0.810656	2.85638	-55.7112	42.6562	98.3675	110361	21.0106	600.285	17.2603	-0.26771	-0.35363	-0.256566	0.909022	1.16559	60.3697	0.491405	9.96453	0.433761	-0.619706	-0.651326	-0.686006	0.777201	1.46321	15.9375	0.252487	13.5642	0.195452	0.210164	0.63409	0.474946	1.63694	1.16199	209.044	0.914426
-65.5287	84.5075	150.036	297609	34.5027	2064.2	28.717	0.385574	-0.594196	-122.22	118.615	240.835	242618	31.1524	1975.22	23.5428	0.203034	1.77724	-55.7112	42.6562	98.3675	100334	20.0334	663.005	15.8811	-0.269249	-0.000252	-0.256566	0.909022	1.16559	62.0726	0.498287	11.6331	0.438761	-0.581951	-0.696179	-0.686006	0.777201	1.46321	16.2595	0.255026	15.6641	0.196043	0.0299514	0.73976	0.474946	1.63694	1.16199	210.066	0.916659
-65.1612	103.189	168.35	327377	36.1871	2100.33	28.8545	0.352815	-0.486829	-122.22	118.615	240.835	247881	31.4885	1950.72	23.2493	0.239998	1.75449	-30.8438	42.6562	73.5	95163.6	19.5104	707.026	16.0945	-0.0301535	-0.864752	-0.256566	0.868396	1.12496	47.511	0.43594	11.6539	0.374346	-0.387885	-0.922768	-0.624884	0.907253	1.53214	19.7038	0.280741	16.2894	0.215884	0.511772	0.420538	0.596519	1.63694	1.04042	229.367	0.957845
-67.5062	103.189	170.695	313507	35.4123	1584.22	28.6854	0.480121	-0.0243511	-44.2837	82.4337	126.717	164028	25.6147	1219.55	20.6998	0.409219	0.0604257	-40.215	42.6562	82.8713	113402	21.2981	606.813	17.9284	-0.457866	-0.500194	-0.107238	0.868396	0.975634	44.8634	0.42362	8.8289	0.355259	-0.280218	-1.15604	-0.355569	0.907253	1.26282	20.6271	0.287243	12.394	0.225032	0.611977	0.0204017	0.67954	1.37811	0.698572	218.828	0.935582
-67.5062	103.189	170.695	321298	35.8496	1601.32	28.7841	0.242226	-0.382103	-36.3387	82.4337	118.772	128085	22.6349	1229.29	17.5511	0.605769	0.732498	-40.215	30.7387	70.9537	75645.1	17.3948	595.201	14.3446	-0.743435	-0.0174635	-0.107238	0.834602	0.94184	54.3841	0.466408	9.45012	0.408127	-0.659066	-0.709234	-0.355569	0.907253	1.26282	18.6541	0.27316	11.2951	0.219173	0.803017	0.255094	0.698084	1.37811	0.680028	215.041	0.927449
-67.5062	103.189	170.695	364242	38.1703	1708.37	31.4754	0.125792	-0.749805	-34.8425	82.4337	117.276	170351	26.1037	1437.54	20.4828	0.413477	-0.0434807	-40.215	30.7387	70.9537	70087.6	16.7437	621.915	13.6222	-0.502656	-0.335653	-0.149328	0.834602	0.98393	48.3942	0.439974	9.31995	0.37917	-0.563291	-0.93756	-0.39955	0.907253	1.3068	19.7605	0.281144	12.3499	0.225732	0.758492	-0.0290355	0.537471	1.37811	0.840641	218.365	0.93459
-105.254	144.191	249.445	491436	44.3367	2182.43	36.2066	0.512709	-0.0399799	-114.87	113.067	227.938	260589	32.2856	1932.43	25.6641	0.222232	0.932801	-41.7988	46.4362	88.235	103747	20.3712	713.755	16.4353	-0.0805413	-0.465138	-0.551745	1.08202	1.63376	43.7805	0.418476	12.6164	0.348634	-0.3613	-0.59369	-0.39955	1.41063	1.81018	36.633	0.382795	15.6381	0.29883	0.783747	0.513753	0.287493	1.65774	1.37024	224.533	0.947698
-105.254	144.191	249.445	442053	42.0501	2160.18	34.4169	0.501522	0.096746	-114.87	113.067	227.938	248903	31.5533	1952.32	24.4941	0.312798	1.26458	-41.7988	46.4362	88.235	94975.5	19.4911	726.504	15.725	-0.101243	-0.344864	-0.551745	1.08202	1.63376	64.3863	0.507489	12.8913	0.46469	-1.13071	0.917438	-0.39955	1.41063	1.81018	30.1966	0.347544	15.0793	0.250313	1.24743	1.80164	0.287493	1.65774	1.37024	205.426	0.906479
-105.254	144.191	249.445	387951	39.3929	2054.1	30.9753	0.648602	0.849412	-114.87	113.067	227.938	264313	32.5154	1959.41	26.4	-0.232896	1.23019	-41.7988	46.4362	88.235	89140.3	18.8828	695.887	14.7371	0.182101	-0.327121	-0.551745	1.08202	1.63376	67.1975	0.51845	11.8145	0.476753	-1.23789	0.987696	-0.39955	1.41063	1.81018	27.4254	0.331212	15.1709	0.216982	1.57771	2.74672	0.287493	1.65774	1.37024	196.764	0.887163
-105.254	144.191	249.445	372779	38.615	2028.35	30.2087	0.518415	0.997882	-114.87	113.067	227.938	230291	30.3507	1846.05	23.4086	-0.0525189	1.76595	-41.7988	46.4362	88.235	91371.3	19.1177	710.185	14.9414	0.0692723	-0.301352	-0.551745	1.08202	1.63376	56.3627	0.474817	12.1948	0.409302	-0.585321	-0.484889	-0.340258	1.41063	1.75088	35.8848	0.378866	14.7193	0.260938	1.12297	0.972212	0.287493	1.65774	1.37024	215.003	0.927368
-58.0913	74.3487	132.44	216095	29.4003	1183.87	25.477	0.395164	-0.733963	-39.6287	56.4637	96.0925	124906	22.3523	1068.15	18.7435	0.247127	-0.69761	-28.5163	35.8575	64.3737	57342.8	15.145	468.834	12.3291	-0.124765	-0.414616	-0.128344	0.86986	0.998204	59.8573	0.489315	6.73477	0.434546	-0.579492	-0.777153	-0.287066	0.965996	1.25306	15.3152	0.247509	8.09897	0.17738	1.28645	1.69922	0.68991	1.3251	0.635193	198.414	0.890875
-58.0913	77.8313	135.923	235817	30.7127	1279	25.7147	0.322052	-0.633064	-43.015	56.4637	99.4787	122655	22.1499	1143.99	18.2278	0.0163141	-0.513649	-29.0763	26.3987	55.475	39381	12.5509	493.229	10.0044	-0.119169	-0.337992	-0.128344	0.923357	1.0517	57.4568	0.479403	7.45536	0.425368	-0.51293	-0.651193	-0.408456	0.965996	1.37445	18.3042	0.270586	8.31284	0.209486	1.14952	1.08656	0.482388	1.3251	0.842715	202.071	0.899047
-58.0913	77.8313	135.923	248402	31.5216	1243.46	26.9087	0.28709	-0.817438	-43.015	56.0438	99.0588	119169	21.8329	1118.44	17.9047	0.0159711	-0.576459	-29.0763	26.3987	55.475	43659.5	13.2151	509.18	10.6283	-0.319082	-0.491267	-0.128344	0.923357	1.0517	56.9968	0.47748	7.23295	0.424033	-0.530307	-0.653067	-0.461709	0.965996	1.42771	22.8598	0.302389	7.87608	0.256712	1.18984	0.78039	0.482388	1.3251	0.842715	198.166	0.890316
-58.0913	171.666	229.757	444153	42.1499	1718.73	31.8377	1.28118	2.06685	-43.015	116.323	159.338	187725	27.4026	1552.21	21.1246	0.983879	2.41765	-42.21	52.5262	94.7362	56535.5	15.038	643.317	11.6361	0.0644604	0.787264	-0.446886	0.923357	1.37024	57.3926	0.479135	9.8454	0.429319	-0.895496	0.150737	-0.467809	0.988383	1.45619	25.471	0.319193	10.3466	0.271202	1.31483	0.971651	0.482388	1.54891	1.06652	206.252	0.908299
-45.85	171.666	217.516	418629	40.9209	1956.56	29.8713	1.22511	2.22331	-43.015	116.323	159.338	185006	27.2034	1752.09	20.4837	0.933781	3.75558	-42.21	52.5262	94.7362	64026.8	16.0033	764.916	12.1847	0.432939	0.441152	-0.446886	0.923357	1.37024	67.7232	0.520474	11.5823	0.475441	-1.202	0.69772	-0.467809	0.988383	1.45619	27.5431	0.331922	12.3685	0.281105	1.45934	1.23025	0.482388	1.54891	1.06652	200.96	0.896571
-59.29	224.788	284.078	645651	50.8193	2545.25	36.0721	1.28034	2.32713	-73.2988	167.633	240.931	279033	33.4086	2633.84	24.6666	1.06137	4.20758	-56.0088	52.5262	108.535	80857.8	17.9842	950.985	13.8624	-0.0299669	0.713122	-0.446886	1.14088	1.58777	61.5069	0.496012	16.2703	0.442176	-0.862841	0.0363615	-1.17553	1.99775	3.17328	58.4632	0.483583	19.8744	0.361265	1.46704	2.32306	-0.583465	1.91089	2.49435	218.269	0.934386
-59.29	224.788	284.078	681742	52.2204	2456.34	38.8278	1.19815	1.5897	-73.2988	167.633	240.931	280929	33.5219	2568.72	24.9891	1.23599	2.94997	-56.0088	52.5262	108.535	158747	25.199	921.34	19.8954	0.0464397	-0.454676	-0.446886	1.14088	1.58777	49.1651	0.443464	15.8065	0.383802	-0.518695	-0.223444	-1.17553	1.99775	3.17328	61.4307	0.495704	19.5889	0.366629	0.94507	1.52279	-0.583465	1.91089	2.49435	218.472	0.93482
-59.29	224.788	284.078	452970	42.5662	1820.31	32.0695	1.66765	4.44008	-73.2988	167.633	240.931	176040	26.536	1871.55	18.7083	1.54769	7.22381	-56.0088	50.5575	106.566	169401	26.0308	706.387	20.6504	0.0309337	-0.680739	-0.295362	1.14088	1.43624	66.5141	0.515807	11.7463	0.47275	-0.796665	0.661299	-1.17553	1.99775	3.17328	48.3612	0.439823	14.8257	0.287438	1.5897	3.88182	-0.583465	1.91089	2.49435	186.433	0.863558
-59.29	224.788	284.078	487001	44.1362	1796.04	34.0164	1.44266	3.37774	-73.2988	167.633	240.931	164557	25.6559	1770.14	17.5088	1.74925	8.82146	-56.0088	50.5575	106.566	163912	25.6056	630.831	20.3265	0.291152	-0.752024	-0.295362	1.14088	1.43624	66.4285	0.515475	11.3797	0.48017	-0.80143	1.3432	-1.17553	1.99775	3.17328	46.7796	0.432572	13.8923	0.278081	1.67378	4.37349	-0.583465	1.91089	2.49435	186.06	0.862693
-59.29	86.9225	146.213	292786	34.222	1149.38	29.9903	0.696973	-0.368171	-42.0962	34.4837	76.58	68955.8	16.6079	1009.95	13.2318	-0.435466	-0.585827	-23.52	57.9425	81.4625	195754	27.9824	455.674	22.6792	0.173311	-1.29304	-0.018178	0.854793	0.872971	74.0173	0.544122	6.5023	0.518845	-1.18487	1.29404	-0.504165	1.01321	1.51737	16.1922	0.254497	6.18424	0.187357	1.11466	1.61536	0.607438	1.04182	0.434381	166.751	0.816704
-58.8088	155.75	214.559	396228	39.811	1738.59	31.1303	0.709381	0.468021	-42.0962	89.145	131.241	124650	22.3293	1197.32	15.8514	0.779015	2.6457	-47.1625	57.9425	105.105	147158	24.2618	587.991	19.0467	0.387619	-0.416318	-0.191174	0.854793	1.04597	71.2428	0.533827	8.17906	0.502326	-1.55358	1.97649	-0.504165	0.977952	1.48212	18.863	0.274685	9.82216	0.198457	1.69038	3.24727	0.515572	1.45088	0.935313	189.857	0.871452
-53.69	155.75	209.44	433652	41.6486	1655.56	33.8635	0.71013	0.0866076	-42.0962	89.145	131.241	152744	24.7179	1180.79	19.2942	0.472848	0.596182	-47.1625	57.9425	105.105	109423	20.9211	549.001	15.1766	0.412927	0.655317	-0.191174	0.854793	1.04597	49.9139	0.446829	7.97246	0.39027	-0.531199	-0.814529	-0.504165	0.977952	1.48212	32.8401	0.362437	10.0874	0.278093	0.891255	-0.143058	0.515572	1.45088	0.935313	212.509	0.921973
-53.69	155.75	209.44	385109	39.2484	1422.41	31.3262	1.07108	0.984845	-41.125	89.145	130.27	156631	25.0304	1066.37	20.0477	0.699866	0.378723	-47.1625	57.9425	105.105	105490	20.5417	467.88	14.6906	-0.107572	1.42325	-0.191174	0.78202	0.973194	53.8436	0.464085	6.68755	0.405776	-0.592876	-0.901271	-0.504165	0.977952	1.48212	35.45	0.376564	8.88721	0.303734	0.967209	-0.192681	0.515572	1.45088	0.935313	206.362	0.908542
-53.69	155.75	209.44	709183	53.261	1534.8	42.319	0.518541	-0.866149	-41.125	89.145	130.27	321887	35.8824	879.629	29.1696	0.369193	-0.884878	-47.1625	35.21	82.3725	71544.5	16.9168	447.825	12.7941	-1.14706	1.73554	-0.284504	0.763354	1.04786	35.812	0.378481	6.21785	0.30332	0.0337573	-1.31395	-0.454084	0.977952	1.43204	47.8082	0.437302	9.25419	0.370848	0.280348	-1.25849	0.515572	1.45088	0.935313	210.019	0.916556
-112.945	124.521	237.466	806680	56.8042	1332.14	47.221	0.237342	-0.660026	-70.035	87.5788	157.614	339681	36.8609	1038.79	30.1623	0.544163	-0.448472	-25.375	35.21	60.585	54878.2	14.816	370.781	11.6582	-0.0711553	0.788299	-0.284504	0.763354	1.04786	29.136	0.341385	6.08444	0.257156	0.414679	-1.03139	-0.454084	1.38574	1.83982	75.0264	0.547819	7.38777	0.461382	0.0757645	-1.09936	0.632631	1.32187	0.689239	204.07	0.903482
-112.945	124.521	237.466	796548	56.4464	1428.14	44.6417	0.102272	-0.551523	-110.539	87.5788	198.118	450172	42.4345	1246.11	34.6718	0.162709	-0.556237	-25.375	87.6925	113.067	264955	32.5549	507.456	23.9094	0.980584	0.434353	-0.284504	0.797941	1.08244	50.288	0.4485	6.7147	0.364283	-0.133641	-1.51637	-0.454084	1.38574	1.83982	60.1485	0.490504	7.66367	0.383108	0.596268	-0.764626	0.482693	1.23092	0.748226	169.386	0.82313
-112.945	124.521	237.466	861716	58.71	1548.76	47.9558	0.211897	-0.779799	-110.539	87.5788	198.118	445080	42.1938	1370.43	33.9877	-0.106035	-0.580079	-47.25	87.6925	134.942	297382	34.4895	615.545	26.6069	0.444803	-0.367475	-0.284504	1.06164	1.34615	44.5908	0.42233	7.46219	0.339693	0.07093	-1.12325	-0.534909	1.38574	1.92065	59.8858	0.489432	8.47638	0.375787	0.555599	-0.681061	0.482693	1.31327	0.830576	178.196	0.844264
-112.945	90.5625	203.507	468538	43.2915	1267.44	31.8334	-0.380403	-0.0891149	-110.539	40.53	151.069	280613	33.503	1244.32	24.8624	-0.657379	-0.216925	-47.25	87.6925	134.942	303001	34.8138	569.695	26.6962	0.726288	-0.366214	-0.241377	1.06164	1.30302	66.3982	0.515357	6.65284	0.454208	-0.660293	-0.57361	-0.534909	1.38574	1.92065	48.8793	0.442173	7.47549	0.309001	1.19737	0.47734	0.482693	1.31327	0.830576	175.846	0.83868
-89.1188	32.4888	121.608	220362	29.6892	934.596	22.1359	-0.589764	-0.490544	-110.539	40.53	151.069	189784	27.5524	909.361	19.0009	-1.48667	1.99757	-47.25	87.6925	134.942	299494	34.6118	489.431	26.6381	1.01653	-0.0244117	0.180316	1.06164	0.881328	92.5874	0.608563	5.38081	0.59079	-0.764658	0.963603	-0.534909	0.241499	0.776408	9.88423	0.198839	5.25491	0.15909	-0.314312	0.356161	0.482693	1.31327	0.830576	159.72	0.799301
-89.1188	32.4888	121.608	210656	29.028	743.706	23.0676	-0.201635	-0.685464	-30.1262	40.53	70.6562	46846.1	13.6888	709.144	11.1448	-0.543634	0.0451289	-59.6225	14.1312	73.7538	182684	27.0321	390.898	22.8948	0.0641039	-0.640692	0.350323	1.06164	0.711321	86.2644	0.587416	4.8021	0.574772	0.331373	0.648136	-0.534909	0.118767	0.653676	13.402	0.231534	4.22937	0.198124	-0.116043	-0.122777	0.660081	1.31327	0.653188	172.519	0.830709
-53.1037	32.4888	85.5925	124379	22.305	557.174	17.3901	-0.276463	-0.635328	-30.1262	30.6162	60.7425	47564.4	13.7934	569.389	11.5248	-0.324766	-0.957872	-59.6225	14.1312	73.7538	210103	28.9898	282.459	25.3824	0.390059	-0.525646	0.372039	0.886208	0.514169	98.114	0.626463	3.99666	0.618673	-0.0386358	-0.187359	-0.363682	0.143472	0.507154	8.97238	0.189445	3.01218	0.161481	0.31244	-0.952898	0.66612	1.13466	0.468541	161.879	0.804684
-82.215	17.8238	100.039	297023	34.4687	525.201	27.5785	-0.26197	-0.655232	-27.44	30.6162	58.0562	52650.9	14.5122	539.91	12.7584	-0.765646	-0.207019	-59.6225	14.1312	73.7538	302350	34.7765	257.714	32.1297	0.926335	0.650666	0.425475	0.886208	0.460733	103.842	0.64449	3.87673	0.636619	-0.216668	-0.418658	-0.363682	0.143472	0.507154	7.09566	0.168471	2.86267	0.142342	0.0440934	-1.17112	0.66612	1.13466	0.468541	155.989	0.78991
-82.215	17.8238	100.039	347988	37.3089	406.017	32.0313	0.0861469	-0.255211	-27.44	32.7075	60.1475	83428.2	18.2678	418.451	16.0636	-0.574195	-0.614544	-59.6225	-19.4513	40.1713	410055	40.4996	247.704	39.4066	-0.0174362	-0.465645	0.289262	0.886208	0.596946	87.7097	0.592316	3.2097	0.576186	-0.0964712	-0.737829	-0.363682	0.143472	0.507154	7.98608	0.17873	2.40724	0.155252	0.295059	-1.25469	0.66612	0.99247	0.32635	168.181	0.820198
-82.215	17.8238	100.039	332844	36.488	365.619	31.1504	0.0516406	-0.203167	-27.44	32.7075	60.1475	78666.3	17.7388	328.659	15.0886	-0.276125	-0.979165	-59.22	-13.2037	46.0163	407191	40.3579	202.125	38.8088	0.336265	-0.39687	0.289262	0.886208	0.596946	83.4924	0.577901	2.49045	0.559071	0.0386352	-1.06281	-0.328912	0.143472	0.472384	8.45987	0.183955	2.0288	0.160278	0.343568	-1.28609	0.66612	0.99247	0.32635	173.349	0.832704
-82.215	47.4338	129.649	356180	37.7455	381.106	33.6756	0.67872	0.309602	-8.295	32.7075	41.0025	65785.7	16.2217	269.841	12.8148	0.191016	-1.21288	-59.22	9.1	68.32	344813	37.1383	221.121	33.3613	0.549431	-0.66065	0.289262	0.801723	0.512461	77.062	0.555201	2.17605	0.540157	-0.0505229	-1.04532	-0.340258	0.100772	0.44103	8.91874	0.188878	2.03441	0.163082	0.372805	-0.883151	0.674172	0.99247	0.318298	178.912	0.845959
-59.57	47.4338	107.004	206830	28.7632	346.167	25.7075	1.00278	0.561176	-8.295	32.7075	41.0025	48496.7	13.9279	232.811	9.72065	0.818218	-0.585284	-59.22	14.455	73.675	257903	32.1187	270.515	26.9054	0.0631503	-1.05583	0.289262	0.670939	0.381677	63.3974	0.503577	1.77174	0.495024	-0.15382	-0.811952	-0.427793	-0.011224	0.416569	12.328	0.222063	1.85355	0.205386	0.232892	-0.258149	0.728706	0.99247	0.263764	189.127	0.869776
-44.2225	47.4338	91.6562	136968	23.4066	358.006	20.258	0.999655	0.844412	-30.8263	13.3	44.1262	17200.3	8.29465	269.238	6.00856	-1.47159	2.89535	-59.22	14.455	73.675	209951	28.9794	274.75	24.318	-0.0574483	-0.701045	0.369904	0.721325	0.351421	66.3369	0.515119	1.9595	0.508753	0.326469	-0.801852	-0.446276	-0.011224	0.435052	18.6771	0.273329	2.03789	0.251016	0.350752	-0.471197	0.728706	0.959896	0.23119	183.505	0.856751
-39.9787	47.4338	87.4125	98069	19.806	394.319	16.745	1.19266	1.37814	-30.8263	28.945	59.7713	35024.1	11.8362	329.752	8.99007	-0.69771	1.26039	-48.6587	14.455	63.1137	140891	23.7395	279.3	20.4376	0.123362	-0.443663	0.383324	0.732	0.348676	79.8008	0.564981	2.35856	0.559159	-0.0384917	-1.0472	-0.446276	-0.011224	0.435052	15.1447	0.246128	2.53882	0.21523	-0.251248	-0.987536	0.695705	0.993995	0.29829	173.175	0.832285
-65.625	20.6762	86.3012	104548	20.4498	454.379	16.6922	-0.332106	1.17084	-30.8263	31.1238	61.95	44980.2	13.4134	449.19	10.5745	-0.35828	-0.270164	-48.6587	24.185	72.8437	151808	24.6421	376.819	21.7032	0.371682	-0.806844	0.328485	0.732	0.403515	72.2617	0.537631	2.90317	0.530381	0.319154	-0.728833	-0.446276	-0.039345	0.406931	18.8002	0.274228	2.98424	0.252518	0.025895	-1.00153	0.695705	1.11166	0.415959	178.319	0.844557
-65.625	83.3087	148.934	159363	25.2478	598.386	19.6643	0.803798	1.35663	-35	31.1238	66.1238	67695.6	16.4555	583.923	13.9994	-0.252874	-1.03094	-44.625	50.995	95.62	200348	28.3088	371.525	25.1314	0.61019	-0.760761	0.328485	0.865468	0.536983	82.0203	0.572784	3.82086	0.562824	0.145151	-0.707088	-0.463783	0.029036	0.492819	19.7334	0.280951	3.86929	0.253337	0.272864	-0.98687	0.539118	1.11166	0.572546	170.494	0.825819
-65.625	83.3087	148.934	165116	25.6995	724.43	19.9718	0.456832	0.788354	-35	31.1238	66.1238	65021.4	16.1272	795.182	13.8425	-0.189592	-1.01662	-39.2438	50.995	90.2388	176716	26.5869	461.239	23.3393	0.181149	-1.29379	0.32452	0.892308	0.567788	87.279	0.59086	5.37379	0.580157	0.0156857	-0.185325	-0.463783	0.029036	0.492819	15.6394	0.250115	4.42055	0.224981	0.130652	-0.935131	0.539118	1.24562	0.706502	170.739	0.826411
-65.625	83.3087	148.934	294714	34.3344	802.55	28.2444	-0.0921669	-0.250103	-50.8375	31.1238	81.9613	70511.9	16.7943	936.906	14.3308	0.0930602	-0.714725	-32.305	76.8512	109.156	258192	32.1367	506.056	27.02	-0.0563867	-0.399721	0.32452	1.00638	0.681858	86.0605	0.586721	6.47277	0.573293	0.592641	0.362353	-0.463783	0.029036	0.492819	19.1328	0.276643	4.95631	0.248482	0.548365	-0.738051	0.539118	1.24562	0.706502	167.961	0.819661
-31.2025	88.2787	119.481	441274	42.013	920.255	34.6121	0.054107	-0.818993	-50.8375	87.0888	137.926	89451	18.9157	1089.46	15.4923	0.955162	3.39934	-27.9037	115.299	143.203	692631	52.6358	463.383	43.5747	0.210126	-0.522584	0.141642	1.03682	0.895175	84.4882	0.581337	7.67288	0.561295	0.183479	0.309143	-0.508374	0.067588	0.575962	18.0646	0.268809	6.0551	0.23239	0.419812	-0.967722	0.539118	1.46461	0.925492	168.496	0.820966
-31.2025	109.996	141.199	556936	47.199	1026.97	38.9582	0.0645501	-0.755268	-54.8537	87.0888	141.943	97673.4	19.766	1164.04	15.3263	0.675387	3.38731	-27.9037	115.894	143.798	779021	55.8219	593.784	46.3897	0.204601	-0.659554	0.141642	1.03682	0.895175	89.0363	0.596779	8.37792	0.574571	0.21346	0.167765	-0.508374	0.277977	0.786351	15.1842	0.246449	6.24933	0.208544	0.295486	-1.08617	0.553636	1.46461	0.910974	172.341	0.830278
-55.895	109.996	165.891	572618	47.8589	1047.25	40.0062	-0.219125	-0.317545	-54.8537	87.0888	141.943	106830	20.6717	1073.65	16.4373	0.500569	1.76531	-34.5625	115.894	150.456	854739	58.4718	653.135	49.2521	-5.41341e-06	-0.735734	0.141642	1.03682	0.895175	90.754	0.602508	7.49806	0.582827	0.0854046	0.568865	-0.508374	0.277977	0.786351	12.0945	0.21995	6.17167	0.175237	-0.257407	-1.15564	0.553636	1.46461	0.910974	172.62	0.830952
-55.895	109.996	165.891	479070	43.7753	1077.77	34.8773	0.129128	-0.491465	-54.8537	87.0888	141.943	86399.3	18.5902	999.539	13.7016	0.0875982	2.51991	-37.73	115.894	153.624	792166	56.2909	657.484	46.3235	0.00942834	-1.0521	0.141642	1.03682	0.895175	90.7458	0.602481	6.84816	0.585406	-0.219813	0.953345	-0.508374	0.277977	0.786351	10.1887	0.201878	6.08566	0.160875	-0.321786	-0.989688	0.602863	1.46461	0.861747	173.725	0.833606
-55.895	109.996	165.891	312381	35.3486	951.702	26.5716	0.507463	0.765016	-54.8537	32.5588	87.4125	66279.7	16.2825	804.352	11.434	-0.94878	0.991893	-37.73	115.894	153.624	384463	39.2155	647.054	30.0311	0.577117	0.0641168	0.343064	0.984723	0.641659	98.3463	0.627204	5.83904	0.619374	0.629009	1.77615	-0.398635	0.277977	0.676612	6.95992	0.166852	4.7577	0.133884	-0.234662	-0.471873	0.602863	1.02608	0.423218	170.313	0.825379
-55.895	54.4075	110.303	140604	23.7153	756.963	19.7206	-0.435294	-0.531495	-42.2363	32.5588	74.795	36952.8	12.1578	643.186	9.02433	-0.593696	1.80633	-37.73	79.7213	117.451	223505	29.9002	539.018	23.1176	0.454139	-0.527963	0.343064	0.828746	0.485682	92.3551	0.6078	4.30514	0.602609	-0.142241	0.45662	-0.382592	0.175558	0.55815	5.6449	0.150265	4.16679	0.116507	-0.43206	-0.0233163	0.602863	0.959408	0.356545	168.545	0.821085
-52.01	54.4075	106.417	169785	26.0604	729.286	21.9748	-0.088954	-0.964339	-42.2363	58.7562	100.993	77438.9	17.5999	612.456	11.7599	0.813338	2.11846	-37.73	59.9375	97.6675	147236	24.2681	449.636	19.552	0.420174	-0.641381	0.343064	0.828746	0.485682	94.644	0.615285	4.14245	0.610863	-0.119036	1.08116	-0.722728	0.173545	0.896273	9.44731	0.194395	4.50912	0.14689	-0.725416	0.451494	0.558028	0.959408	0.40138	156.413	0.790982
-52.01	185.815	237.825	717081	53.5567	1420.37	36.1341	1.45136	1.83708	-95.0512	108.588	203.639	215048	29.329	1296.56	19.0259	0.447459	2.67795	-27.0637	106.243	133.306	330448	36.3564	712.346	26.9131	0.730436	-0.361948	-0.332145	0.828746	1.16089	76.784	0.554199	7.76987	0.52228	-1.74889	2.54539	-0.765489	1.15223	1.91772	31.0324	0.352321	7.5235	0.238444	1.1842	1.48103	0.387106	1.42893	1.04182	175.65	0.838212
-52.01	185.815	237.825	756759	55.0185	1715.61	38.929	1.31515	1.35784	-95.0512	108.588	203.639	248500	31.5278	1728.9	21.9147	0.151706	1.85877	-83.09	106.243	189.332	407485	40.3725	873.81	31.874	0.0748079	-0.175926	-0.332145	0.964715	1.29686	68.0365	0.521676	9.43255	0.479273	-1.06254	0.65237	-0.765489	1.26996	2.03545	71.3799	0.53434	9.64636	0.39269	0.455291	-0.883709	0.387106	1.42893	1.04182	164.419	0.810971
-121.45	185.815	307.265	898042	59.9347	2149.61	45.1575	1.0587	0.805086	-95.0512	108.588	203.639	267137	32.6887	2093.69	23.4607	0.184395	1.30251	-83.09	111.195	194.285	856553	58.5338	939.225	49.3262	-0.235862	-0.966123	-0.332145	0.964715	1.29686	57.3798	0.479082	11.3841	0.436699	-0.72858	0.658341	-0.765489	1.26996	2.03545	83.538	0.578059	12.3523	0.473847	0.000773837	-1.01144	0.387106	1.42893	1.04182	158.054	0.795119
-121.45	185.815	307.265	898404	59.9468	2373.61	45.2149	0.697172	0.559843	-95.0512	108.588	203.639	300305	34.6586	2264.82	25.9138	0.641245	1.39981	-83.09	111.195	194.285	1.07276e+06	65.5061	972.58	58.8739	-0.908982	0.0185856	-0.332145	0.964715	1.29686	52.9022	0.46001	11.6292	0.419023	-0.583633	1.00542	-0.765489	1.26996	2.03545	90.7566	0.602517	12.7996	0.524394	0.0299114	-1.35031	0.387106	1.42893	1.04182	164.061	0.81009
-121.45	104.912	226.362	610325	49.4095	1692.57	42.1154	-0.319894	-0.689462	-87.0888	47.5825	134.671	173855	26.3708	1663.75	20.5759	-0.0810449	0.514818	-83.09	111.195	194.285	1.16663e+06	68.3118	694.916	63.7171	-1.39233	1.45043	0.137799	0.964715	0.826916	69.106	0.52576	7.99978	0.501053	-0.0106944	-0.0781655	-0.630374	1.26996	1.90033	67.3653	0.519096	9.55144	0.424634	0.69247	-0.833823	0.517524	1.23635	0.718824	145.357	0.762513
-121.45	104.912	226.362	555095	47.1209	1354.59	37.841	-0.210696	-0.473377	-63.4463	47.5825	111.029	132523	23.0237	1187.94	17.0962	-0.324768	0.636758	-11.2963	111.195	122.491	1.10852e+06	66.5889	516.303	60.4644	-0.643704	-0.154478	0.198616	0.915854	0.717238	73.1152	0.540796	5.76785	0.527514	0.272062	0.0110345	-0.630374	0.865834	1.49621	32.1559	0.358642	7.56016	0.312503	1.40791	1.44025	0.517524	1.23635	0.718824	158.219	0.795536
-50.6712	104.912	155.584	384080	39.1959	909.668	28.9305	0.577384	-0.220249	-61.2238	37.1963	98.42	154535	24.8624	828.853	19.1007	-0.285476	-0.433563	-14.6212	98.6475	113.269	677824	52.0701	393.566	44.506	-0.189001	-0.970562	0.359778	0.826489	0.466711	74.3808	0.545457	3.91223	0.535275	0.354148	-0.760769	-0.630374	-0.008052	0.622322	24.512	0.313126	4.486	0.286634	0.0182854	-0.638247	0.621224	1.09141	0.470188	169.714	0.823928
-50.7325	104.912	155.645	369901	38.4656	636.667	27.2697	0.680525	-0.219045	-46.795	24.7362	71.5312	88921.7	18.8597	605.395	14.6767	-0.35045	-0.669494	-22.6187	88.4187	111.037	412846	40.6372	339.876	31.8586	0.430565	-0.774998	0.363804	0.771589	0.407785	79.9539	0.565523	3.26881	0.556423	-0.245604	-1.14148	-0.455426	-0.008052	0.447374	15.6678	0.250342	3.46529	0.229112	-0.104903	-0.978572	0.629886	1.03188	0.40199	167.156	0.817694
-69.1862	50.1987	119.385	152652	24.7105	626.728	18.6534	-0.825258	0.854596	-46.795	25.165	71.96	78616.1	17.7331	615.851	13.386	-0.681789	-0.256683	-49.56	65.1175	114.678	152991	24.7379	428.803	20.9018	-0.20254	-0.374391	0.347822	0.771589	0.423767	72.8954	0.539983	3.50811	0.530624	0.16594	-1.03122	-0.495015	-0.067893	0.427122	22.013	0.296736	3.53416	0.278722	0.233871	-1.01134	0.629886	1.1343	0.504409	171.459	0.828152
-69.1862	71.3737	140.56	213913	29.2515	660.24	23.2157	-0.641343	0.542275	-60.41	25.165	85.575	121920	22.0834	680.216	17.6299	-0.496046	-0.938362	-49.56	57.5312	107.091	150868	24.5657	455.123	21.388	-0.488858	-0.133462	0.347822	0.812947	0.465125	82.7549	0.575343	3.96677	0.565008	-0.0335827	-0.802441	-0.495015	0.05734	0.552355	20.2365	0.28451	3.77114	0.263043	0.405052	-0.630532	0.496601	1.1343	0.637694	164.453	0.811055
-69.1862	71.3737	140.56	263384	32.4583	920.054	26.6258	-0.345381	-0.629996	-60.41	27.0025	87.4125	86802	18.6335	862.032	14.7192	-0.991462	0.255413	-49.56	57.5312	107.091	147472	24.2876	547.006	20.8378	-0.0685005	-0.641651	0.347822	0.812947	0.465125	86.3072	0.587562	4.94521	0.578657	-0.124178	-0.535292	-0.561322	0.072041	0.633363	22.1822	0.297874	5.25783	0.268607	0.17595	-0.467265	0.496601	1.1343	0.637694	157.348	0.793342
-69.1862	71.3737	140.56	271449	32.9514	1061.04	27.846	-0.499335	-0.647174	-66.4912	30.4937	96.985	86408.1	18.5912	1140.82	13.9582	-0.989024	0.767059	-49.56	57.5312	107.091	138082	23.5017	601.16	19.7931	0.062099	-0.466599	0.281271	1.02468	0.743407	85.4487	0.584632	6.79455	0.573194	0.188864	0.503957	-0.576816	0.072041	0.648857	22.6385	0.300922	6.6426	0.264852	0.233498	-0.696737	0.496601	1.28204	0.785436	166.071	0.815036
-58.7475	71.3737	130.121	195935	27.9954	1208.32	22.5464	-0.227814	-0.24876	-66.4912	30.4937	96.985	81489.4	18.0543	1084.47	13.0701	-1.15865	1.22089	-43.1375	57.5312	100.669	135386	23.2711	577.404	19.2422	0.0690844	-0.492288	0.281271	1.02468	0.743407	90.675	0.602246	6.91228	0.592756	-0.00410071	1.15375	-0.576816	0.072041	0.648857	19.8305	0.281642	7.79617	0.246176	0.0204619	-0.498565	0.496601	1.28204	0.785436	164.428	0.810994
-58.7475	45.0187	103.766	125462	22.402	1115.82	17.1042	-0.607422	0.0713063	-66.4912	30.4937	96.985	51458.9	14.347	1030.76	10.6172	-1.07659	2.45375	-43.1375	42.805	85.9425	79388.7	17.8201	555.161	14.1139	0.188352	0.158792	0.281271	1.02468	0.743407	80.8191	0.568574	6.62789	0.55958	0.479199	1.83849	-0.576816	0.072041	0.648857	23.3835	0.305833	7.3297	0.277964	0.458663	0.117028	0.56791	1.28204	0.714127	167.303	0.818055
-58.7475	45.0187	103.766	92758.7	19.2623	856.835	15.348	-0.324846	-0.155412	-66.4912	30.4937	96.985	52892	14.5454	853.738	10.8157	-1.26181	2.16912	-43.1375	42.805	85.9425	89343	18.9043	451.553	15.3641	0.445986	0.130499	0.281271	1.02468	0.743407	91.1257	0.603741	5.61828	0.595562	0.0641098	1.57471	-0.576816	0.056547	0.633363	15.6249	0.249999	5.71814	0.212221	0.173467	-0.892767	0.56791	1.28204	0.714127	167.11	0.817582
-58.7475	24.395	83.1425	70494.7	16.7922	659.33	13.5354	-0.319589	-0.463828	-40.5913	24.5875	65.1788	40025.7	12.6532	590.345	9.88981	-1.19146	1.39422	-43.1375	42.805	85.9425	97539.7	19.7524	408.179	16.2536	0.606083	0.0758705	0.433588	0.781044	0.347456	88.8361	0.596108	3.85868	0.590874	-0.0183961	-0.951996	-0.472262	0.056547	0.528809	13.8748	0.235583	4.30703	0.196965	0.125194	-1.17144	0.56791	0.960933	0.393023	166.794	0.816809
-34.3	24.395	58.695	52545.6	14.4977	397.066	11.3456	-0.250684	-0.5996	-40.5913	24.5875	65.1788	37131.1	12.1871	540.461	9.09976	-1.25429	1.90985	-39.0163	27.4488	66.465	65057.1	16.1316	342.3	13.355	0.293399	-0.44974	0.422364	0.781044	0.35868	80.6106	0.56784	3.23562	0.560896	0.331923	-1.10831	-0.428525	0.056547	0.485072	12.7297	0.225652	2.48843	0.191803	0.304046	-1.07225	0.708149	1.08409	0.375943	173.671	0.833478
-34.3	24.395	58.695	49351.3	14.0501	345.266	10.6605	-0.395179	-0.471576	-35.6562	24.1588	59.815	25000.1	10	425.355	7.42487	-1.07921	2.74673	-31.3863	27.4488	58.835	59129.3	15.3791	287.849	12.4807	0.0170003	-0.930797	0.422364	0.781044	0.35868	82.1125	0.573106	2.48496	0.567168	0.284321	-0.822685	-0.312015	0.056547	0.368562	9.95041	0.199503	1.95456	0.17293	0.580359	-1.04776	0.708149	1.08409	0.375943	175.087	0.836868
-72.2663	10.5175	82.7838	56352.5	15.0137	381.841	9.77568	-2.19271	7.46367	-48.72	24.1588	72.8788	21499.8	9.27357	431.961	5.95315	-1.1914	5.99747	-28.5338	27.4488	55.9825	36135.3	12.0225	275.914	9.68159	0.0227024	-0.374375	0.422364	0.673135	0.250771	73.9578	0.543904	2.31892	0.540913	0.142083	-0.452284	-0.595665	0.022753	0.618418	14.979	0.244777	2.00434	0.224208	-0.336028	3.19671	0.463356	1.08409	0.620736	175.7	0.838332
-72.2663	25.1737	97.44	53625.3	14.6459	528.561	9.4683	-2.01662	7.55631	-48.72	24.1588	72.8788	21895	9.35841	561.418	5.87307	-1.52773	5.25214	-23.6513	16.3625	40.0138	19200.1	8.76359	231.411	7.02219	-0.536345	-0.0205933	0.422364	0.776225	0.353861	83.7757	0.578881	2.68601	0.571736	0.539819	-0.772859	-0.636047	-0.190137	0.44591	34.4753	0.371351	2.28232	0.340242	-0.889129	-1.02567	0.353251	1.08409	0.730841	144.99	0.761552
-72.2663	25.1737	97.44	52875.6	14.5431	576.275	9.38693	-2.21273	8.1923	-48.72	16.9138	65.6338	22482.5	9.48314	619.448	6.1384	-1.6367	4.61779	-11.9087	16.3625	28.2712	11018.1	6.63872	190.111	5.27156	-0.111324	0.0669218	0.462258	0.776225	0.313967	95.6853	0.618661	2.74421	0.614246	0.187989	-1.10099	-0.636047	-0.201544	0.434503	50.8918	0.451184	2.2975	0.417812	0.136308	-1.90355	0.353251	0.886208	0.532957	113.712	0.674425
-81.41	65.1438	146.554	210883	29.0436	1005.26	19.1232	-0.674326	1.15687	-48.72	62.2038	110.924	76495.1	17.4923	1055.36	11.127	0.897064	2.04762	-119.271	24.1675	143.439	256718	32.0448	494.086	17.4683	-1.86247	2.55608	0.383385	0.837408	0.454023	104.726	0.647228	4.78167	0.642005	-0.238816	-0.059305	-0.636047	0.144509	0.780556	55.1306	0.469598	5.21422	0.434669	0.881661	-0.375908	0.353251	0.857599	0.504348	100.188	0.633049
-81.41	130.497	211.908	288057	33.9445	1444.91	24.1834	-0.0199865	1.12902	-120.339	91.4812	211.82	111212	21.0914	1535.53	13.8145	-0.123492	6.40848	-119.271	35.2888	154.56	260716	32.2934	572.836	17.7043	-1.81808	2.4062	0.383385	1.14595	0.762561	111.569	0.668039	7.04025	0.661993	0.618891	5.09173	-0.653249	0.711199	1.36445	61.2023	0.494782	8.56013	0.465702	2.15866	5.65497	0.353251	1.29613	0.942877	96.4716	0.621197
-81.41	130.497	211.908	379313	38.9519	2067.48	27.4461	0.358161	0.832746	-141.199	132.335	273.534	191989	27.712	2323.21	17.8371	-0.0890749	6.38429	-119.271	42.7	161.971	325278	36.0709	797.335	23.8713	-1.22882	1.04134	0.23668	1.48346	1.24678	102.837	0.641365	11.064	0.626378	1.16866	7.93747	-0.817278	0.721447	1.53872	49.8107	0.446366	12.6374	0.402068	0.878376	-0.433926	-0.089609	1.51841	1.60802	130.003	0.721117
-85.2513	130.497	215.749	479406	43.7907	2513.94	35.1579	0.435109	-0.015595	-141.199	132.335	273.534	241802	31.1	2474.05	20.8215	0.0674003	4.19091	-187.197	44.3187	231.516	650887	51.025	1060.83	36.2079	-1.28796	1.40948	0.050447	1.48346	1.43301	104.139	0.645411	12.949	0.627383	0.53748	5.84316	-0.916098	0.721447	1.63754	33.9733	0.368637	16.4172	0.304347	0.398458	-0.461515	-0.089609	1.51841	1.60802	148.942	0.771859
-85.2513	130.497	215.749	490294	44.2852	3047.34	34.8301	0.487192	-0.00100171	-141.199	132.335	273.534	350477	37.4421	3002.13	25.59	-0.148068	2.0064	-187.197	110.241	297.439	689571	52.5194	1280.07	37.8845	-1.07866	2.07142	0.050447	1.48346	1.43301	107.728	0.656439	16.3651	0.618988	1.01816	2.66876	-1.11124	0.721447	1.83268	34.562	0.371817	20.4181	0.29449	0.019372	-0.219032	-0.089609	1.51841	1.60802	159.603	0.799007
-85.2513	127.111	212.363	469150	43.3198	3094.78	32.065	0.652675	0.471395	-141.199	132.335	273.534	356292	37.7514	3216.16	26.3548	-0.185824	1.74142	-187.197	110.241	297.439	704815	53.0967	1405.72	39.5853	-1.04606	1.8752	-0.019703	1.52171	1.54141	117.568	0.685765	19.2519	0.640147	0.937042	2.00443	-1.11124	0.768173	1.87941	29.9133	0.345909	22.6366	0.251979	-0.230751	0.476876	-0.089609	1.51841	1.60802	154.808	0.786913
-85.2513	125.956	211.208	365251	38.2231	2507.05	27.672	0.823681	1.42672	-110.145	107.555	217.7	273048	33.0483	2277.06	21.8769	-0.531186	2.17898	-187.197	110.241	297.439	661458	51.4377	1209.07	36.5743	-0.691764	2.03771	-0.019703	1.52171	1.54141	118.883	0.689588	15.7108	0.651797	0.979717	2.75045	-1.11124	0.768173	1.87941	32.5747	0.360969	20.1038	0.276006	-0.194144	1.01065	0.011712	1.28484	1.27313	140.261	0.749029
-80.8325	193.716	274.549	433456	41.6392	2569.23	25.8814	1.68537	3.9498	-110.145	130.629	240.774	347701	37.2935	2645.42	26.4689	-0.00390108	1.33863	-156.214	110.241	266.455	435984	41.7605	1190.48	30.9974	0.279472	1.4681	-0.112423	1.52171	1.63413	109.99	0.663294	18.8813	0.614424	0.8326	1.84949	-1.11124	0.768173	1.87941	33.5934	0.36657	22.025	0.289502	0.358025	1.54151	0.011712	1.3187	1.30699	154.186	0.785331
-42.4287	193.716	236.145	291531	34.1486	2039.76	19.1836	2.7603	9.68688	-80.6575	130.629	211.286	206376	28.7316	2086.46	18.69	0.83884	3.78516	-50.2163	65.9488	116.165	156505	25.0204	827.47	20.6878	0.51719	-0.384495	-0.112423	1.52171	1.63413	105.813	0.650577	15.8492	0.617153	0.582712	3.63845	-1.03023	0.768173	1.7984	25.9532	0.3222	17.2729	0.250995	0.595847	2.27327	0.011712	1.3187	1.30699	154.138	0.785208
-42.4287	193.716	236.145	252254	31.765	1662.97	18.5893	3.06663	12.7029	-80.6575	130.629	211.286	167940	25.9184	1525.34	16.3687	1.13232	6.14494	-50.2163	65.9488	116.165	138296	23.5199	669.629	18.7873	0.558194	0.0803504	-0.112423	1.42758	1.54001	98.4165	0.627428	11.5936	0.602255	0.333527	4.74814	-1.03023	0.768173	1.7984	26.8247	0.327565	12.6373	0.275195	1.02322	3.3307	0.011712	1.3187	1.30699	156.371	0.790877
-77.8575	193.716	271.574	391807	39.5882	2037.23	23.9543	2.22695	6.72461	-80.6575	161.893	242.55	250099	31.629	1900.47	19.8377	1.80852	7.02913	-54.8975	65.9488	120.846	157604	25.1081	763.254	20.062	0.261626	-0.130447	-0.112423	1.24739	1.35981	98.4334	0.627482	12.3549	0.603153	-0.294051	2.90599	-1.03023	0.725351	1.75558	28.5437	0.337898	13.659	0.274469	0.385119	2.28786	0.011712	1.3187	1.30699	156.255	0.790582
-77.8575	167.274	245.131	426665	41.3118	1871.5	27.4198	1.41243	2.76082	-133.096	161.893	294.989	248289	31.5144	2071.86	18.3717	1.57577	7.89315	-68.705	65.9488	134.654	140387	23.697	730.327	18.4507	-0.0770218	0.360738	-0.138775	1.24739	1.38616	100.867	0.635193	10.6039	0.617688	-0.190153	5.41922	-0.991372	1.05737	2.04875	33.4101	0.365568	11.4882	0.312525	1.49485	4.83904	0.074054	1.58191	1.50786	142.658	0.755402
-77.8575	167.274	245.131	635769	50.4289	1937.19	35.6638	1.20931	1.41966	-133.096	161.893	294.989	274734	33.1502	2157.93	20.7658	1.45234	6.13374	-68.705	76.4313	145.136	143765	23.9804	911.295	17.9199	0.227422	1.39	-0.138775	1.12057	1.25934	93.9247	0.612943	12.0106	0.591883	-1.34294	4.67305	-0.991372	1.5577	2.54907	55.1941	0.469869	13.3164	0.392689	1.66549	2.60569	0.074054	1.60107	1.52701	158.429	0.796063
-77.8575	167.274	245.131	755305	54.9656	2409.38	40.7836	0.767959	0.281818	-133.096	161.893	294.989	326509	36.1391	2704.22	23.8334	1.0659	4.54173	-68.705	76.4313	145.136	152012	24.6586	1041.85	18.8403	0.548136	1.84148	-0.138775	1.12155	1.26032	93.1499	0.610409	15.9158	0.582908	-0.664755	2.65953	-1.13564	1.5577	2.69333	62.5075	0.50003	17.3735	0.413769	1.27683	1.65271	0.074054	1.60107	1.52701	163.808	0.809465
-116.961	195.247	312.209	817470	57.1829	2650.15	43.4806	0.555835	0.45202	-264.854	126.954	391.808	400535	40.0267	3058.1	25.6692	-1.66319	11.8817	-68.705	76.4313	145.136	151716	24.6346	1158.04	18.0375	0.691086	1.62756	-0.315614	1.87136	2.18697	94.0732	0.613427	18.933	0.562328	0.800168	5.2648	-1.40684	1.5577	2.96454	68.0916	0.521887	19.7949	0.429522	1.01551	1.22507	0.132004	1.99372	1.86172	177.96	0.843707
-116.961	195.247	312.209	1.02461e+06	64.019	2754.41	49.5142	0.868292	0.369969	-264.854	109.918	374.771	339795	36.8671	2881.26	23.9829	-1.95952	14.6835	-58.7912	76.4313	135.222	125479	22.4035	1083.81	15.9899	0.668488	1.50684	-0.315614	1.87136	2.18697	93.087	0.610203	17.6336	0.560145	0.93353	5.65519	-1.40684	1.5577	2.96454	67.1122	0.518121	18.9538	0.413686	0.327321	0.0925756	0.132004	1.99372	1.86172	182.575	0.854576
-116.961	195.247	312.209	862829	58.7479	2841.22	44.557	0.923932	1.00449	-264.854	126.035	390.889	371030	38.5243	2840.08	25.4718	-2.04456	15.0294	-75.9587	62.7463	138.705	178601	26.7283	872.83	19.51	-0.13166	0.594105	-0.315614	1.87136	2.18697	95.2052	0.617107	17.0928	0.565035	1.00092	5.07423	-1.40684	0.781715	2.18856	58.0035	0.481678	19.4784	0.394904	-0.000199166	-0.36842	0.132004	1.99372	1.86172	171.52	0.828299
-116.961	195.247	312.209	769295	55.4723	2460.67	41.4889	1.41372	2.54896	-264.854	126.035	390.889	327797	36.2103	2354.73	23.643	-1.94119	15.3796	-75.9587	62.7463	138.705	191893	27.7051	764.767	20.7318	-0.219566	0.128262	-0.315614	1.87136	2.18697	85.3507	0.584297	13.5218	0.535538	1.39554	7.35453	-1.40684	0.781715	2.18856	51.7464	0.454957	15.8236	0.37518	0.0622321	-0.0648073	0.406992	1.99372	1.58673	174.2	0.834745
-65.7125	195.247	260.96	926485	60.8764	2211.24	46.9966	1.15923	0.42555	-81.6025	126.035	207.638	204728	28.6166	2029.63	21.5015	0.892028	2.61131	-75.9587	89.2412	165.2	257273	32.0794	749.796	24.678	-0.0731338	0.243759	0.069296	1.31156	1.24226	79.4773	0.563834	11.0215	0.530997	0.848447	2.22978	-1.40514	0.850462	2.2556	46.9413	0.433319	13.3284	0.360115	-0.0558394	-0.437419	0.430111	1.99372	1.56361	181.201	0.851354
-65.7125	144.541	210.254	557629	47.2284	1730.57	37.238	1.05412	0.528947	-81.6025	126.035	207.638	166713	25.8235	1496.31	18.6918	1.02264	4.16252	-75.9587	89.2412	165.2	456609	42.7368	805.77	34.863	0.000576476	-0.668662	0.069296	1.15436	1.08507	80.9864	0.569162	9.5454	0.541971	0.231925	1.06872	-1.40514	0.850462	2.2556	36.5941	0.382592	12.222	0.301274	0.0815184	0.576331	0.430111	1.64798	1.21786	176.788	0.840923
-70.665	144.541	215.206	569136	47.7131	1288.86	38.3616	1.16508	0.808568	-81.6025	43.1025	124.705	90413.8	19.0172	1110.09	14.8775	-0.588126	2.13815	-65.8875	89.2412	155.129	468942	43.3101	732.935	35.9473	0.0568117	-0.848876	0.120963	1.15436	1.0334	69.7759	0.528303	6.92856	0.511553	1.25811	5.02072	-0.677222	0.850462	1.52768	29.809	0.345306	8.01973	0.291761	0.91782	0.345188	0.591883	1.64798	1.05609	176.409	0.840022
-70.665	144.541	215.206	544388	46.6642	1359.27	36.3996	1.00776	0.667301	-81.6025	50.6013	132.204	108154	20.7994	1293.87	16.3989	-0.6995	1.59116	-114.249	89.2412	203.49	692885	52.6454	871.097	44.0583	-0.114857	-0.802704	0.120963	1.15436	1.0334	83.4543	0.577769	8.63632	0.557163	0.74717	1.55459	-0.677222	0.850462	1.52768	27.0197	0.328754	8.82603	0.274773	1.04501	0.638818	0.543571	1.64798	1.10441	173.049	0.831982
-70.665	56.735	127.4	228387	30.225	977.078	24.5305	0.273163	0.0883095	-50.8112	50.6013	101.412	88657.7	18.8316	1022.26	15.789	-0.436726	0.012557	-114.249	86.485	200.734	676319	52.0123	702.529	44.5888	0.503104	-0.326644	0.229726	0.943182	0.713456	82.5796	0.574733	6.70115	0.560353	0.372894	0.120617	-0.461831	0.207217	0.669048	18.3259	0.270747	6.26452	0.239774	0.722592	-0.334049	0.543571	1.08336	0.539789	168.431	0.820807
-70.665	65.4587	136.124	198199	28.1567	1209.72	22.2944	-0.0915399	0.124634	-50.8112	50.6013	101.412	107221	20.7096	1316.62	17.9299	-0.624105	-0.225521	-114.249	36.6712	150.92	471357	43.4215	649.845	34.1131	-0.451855	-0.0813915	0.229726	0.943182	0.713456	90.4236	0.60141	6.97254	0.583666	0.171712	-0.762593	-0.461831	0.089304	0.551135	18.2468	0.270162	6.78784	0.240553	0.360624	-0.643196	0.38918	1.08336	0.69418	160.02	0.80005
-40.3025	65.4587	105.761	111927	21.1591	1376.29	17.8661	0.455513	-0.374855	-50.8112	50.6013	101.412	99553.1	19.9553	1562	16.8813	-0.424362	-0.450666	-114.249	51.45	165.699	394716	39.7349	687.531	29.0975	-0.680076	0.342043	0.229726	0.943182	0.713456	97.3956	0.624165	8.30631	0.608105	0.0260261	-0.431804	-0.613172	0.089304	0.702476	19.4401	0.278855	8.59612	0.245869	0.0778505	-0.284467	0.38918	1.08336	0.69418	155.213	0.787942
-38.6575	99.2162	137.874	270526	32.8953	1369.09	25.3255	0.727442	-0.0495832	-56.7788	35.3763	92.155	84323.7	18.3656	1458.25	15.2328	-0.308553	-0.379793	-51.6338	78.5225	130.156	326300	36.1276	595.49	28.764	0.263676	-0.9321	0.229726	0.911706	0.68198	99.7932	0.631801	6.68102	0.618472	-0.353896	-0.268136	-0.613172	0.197274	0.810446	15.8152	0.251517	8.37621	0.21335	-0.0245321	-0.18635	0.38918	1.08336	0.69418	152.016	0.779786
-38.6575	99.2162	137.874	276076	33.2311	1226.16	26.0347	0.586314	-0.122334	-56.7788	35.3763	92.155	66368.5	16.2934	1235.27	13.1094	-0.146287	0.175715	-27.5275	78.5225	106.05	298919	34.5785	546.324	27.3672	0.183526	-0.817493	0.323605	0.911706	0.588101	107.025	0.654293	5.82519	0.644752	-0.345355	-0.353925	-0.613172	0.197274	0.810446	17.4487	0.264187	7.5263	0.220604	-0.0488575	-0.653236	0.38918	1.04078	0.651602	141.944	0.75351
-38.6575	99.2162	137.874	309510	35.1858	897.365	28.4399	0.294169	-0.385881	-56.7788	33.2062	89.985	53136.1	14.5789	877.056	12.0301	0.0350868	0.773448	-21.28	78.5225	99.8025	477832	43.7187	533.453	36.9926	-0.170993	-0.946723	0.323605	0.911706	0.588101	88.5869	0.595271	4.89799	0.58298	0.214741	-0.807016	-0.613172	0.197274	0.810446	25.5883	0.319927	6.34424	0.286353	0.72392	-0.241765	0.559919	1.04078	0.480863	151.695	0.778961
-32.865	99.2162	132.081	356175	37.7452	884.467	29.8077	0.356577	-0.339142	-56.7788	19.6787	76.4575	71432.5	16.9035	864.299	14.0714	-0.293445	1.14538	-36.2425	78.5225	114.765	497983	44.6311	608.213	38.9084	-0.408297	-0.0550265	0.353373	0.797636	0.444263	92.3644	0.60783	4.50857	0.598076	-0.251	-1.05293	-0.640439	0.215757	0.856196	27.2036	0.32987	6.93192	0.289679	0.567696	-0.549677	0.53619	1.0908	0.554612	146.057	0.764349
-32.865	114.476	147.341	327144	36.1742	1079.08	27.8595	0.605243	0.483078	-46.795	59.2988	106.094	77715.6	17.6313	979.842	15.026	0.479441	0.609007	-36.2425	95.5675	131.81	561031	47.3722	630.7	40.1993	-0.0774859	-0.372353	0.343064	1.05066	0.7076	94.3194	0.614229	5.67922	0.601441	0.305456	0.159763	-0.640439	0.565287	1.20573	32.7447	0.36191	8.09543	0.334605	0.963361	-0.332851	0.461099	1.10099	0.63989	144.639	0.760628
-32.865	114.476	147.341	327384	36.1875	1091.03	28.2223	0.575138	0.672888	-46.795	59.2988	106.094	81615	18.0682	1052.93	15.5924	0.582059	0.532321	-36.2425	95.5675	131.81	658348	51.3166	651.411	43.5487	-0.264074	-0.781345	0.343064	1.05066	0.7076	85.587	0.585105	6.06474	0.570191	0.682094	0.139006	-0.640439	0.565287	1.20573	31.8125	0.356721	8.39018	0.327393	0.862753	-0.523526	0.461099	1.10099	0.63989	155.903	0.789691
-32.865	114.476	147.341	300745	34.684	1190.59	26.2749	0.757504	0.927084	-48.5187	59.2988	107.818	90457.8	19.0219	1136.67	15.7079	0.00322782	-0.00898549	-36.2425	95.5675	131.81	490512	44.295	634.156	35.5087	0.226514	-0.515775	0.343064	1.05066	0.7076	97.5227	0.624572	6.71055	0.610925	0.0748829	-0.0725318	-0.640439	0.565287	1.20573	25.625	0.320156	8.67871	0.283737	0.65617	-0.48645	0.461099	1.10099	0.63989	151.029	0.777249
-58.8438	114.476	173.32	268482	32.7709	1141.93	25.0714	0.556533	1.16754	-48.5187	59.2988	107.818	72914.7	17.078	1068.15	13.8661	-0.140191	0.498461	-36.2425	95.5675	131.81	433210	41.6274	506.555	29.9	0.66405	-0.488209	0.333853	1.05066	0.716811	90.4399	0.601465	6.6895	0.58507	0.309446	-0.29419	-0.601582	0.565287	1.16687	19.8068	0.281473	7.75225	0.248359	0.780002	-0.367601	0.461099	1.10099	0.63989	167.848	0.819385
-58.8438	63.6125	122.456	149373	24.4437	916.256	20.2802	-0.406747	0.175231	-48.5187	43.89	92.4087	60845.2	15.6007	901.6	12.7561	0.128483	0.442434	-23.0562	76.5362	99.5925	219641	29.6406	458.5	21.3831	0.931041	0.411019	0.333853	0.846131	0.512278	77.6062	0.557158	5.76041	0.546014	0.337027	-0.584624	-0.506788	0.244549	0.751337	19.011	0.275761	7.00622	0.243398	0.656718	0.100899	0.630679	1.17876	0.548085	174.147	0.834618
-113.479	63.6125	177.091	283196	33.6568	1261.15	26.0021	-1.11469	1.13838	-63.8925	43.89	107.783	79804.8	17.8667	1090.21	14.36	-0.0651103	0.570362	-23.0562	53.83	76.8863	110759	21.0484	557.778	16.4611	0.274269	-0.381518	0.333853	0.846131	0.512278	85.7379	0.585621	5.92804	0.575534	-0.149215	-0.41987	-0.537166	0.156343	0.693509	16.7233	0.258637	8.16528	0.217947	-0.0443787	-0.906198	0.525393	1.17876	0.653371	163.929	0.809763
-113.479	265.598	379.076	859460	58.6331	2309.49	38.0625	1.52603	4.33241	-88.2787	194.154	282.432	300126	34.6483	2614.17	21.7224	2.46997	10.5844	-71.5837	79.7913	151.375	193230	27.8014	917.543	20.8109	-0.202781	0.816397	-0.056913	1.72349	1.78041	85.7331	0.585604	12.4929	0.559408	1.36297	12.1424	-1.04029	0.907985	1.94828	33.3124	0.365034	13.3178	0.289124	0.257154	2.52502	0.081435	1.36061	1.27917	163.184	0.807921
-113.479	265.598	379.076	902729	60.0909	2747.55	40.9588	1.39039	3.63786	-88.2787	194.154	282.432	427654	41.3596	3088.93	26.3518	2.02305	5.76632	-105.744	79.7913	185.535	382451	39.1127	1180.06	30.8923	-0.668332	0.356579	-0.056913	1.72349	1.78041	83.9374	0.579439	13.703	0.550709	1.2025	10.5305	-1.04029	0.907985	1.94828	33.9577	0.368553	14.0915	0.299112	0.340106	1.9013	0.081435	1.36061	1.27917	163.226	0.808024
-113.479	265.598	379.076	929721	60.9826	3328.68	42.057	1.71603	4.08895	-119.228	194.154	313.381	570153	47.7558	3758.88	32.5588	0.948744	3.07556	-105.744	79.7913	185.535	397762	39.8879	1360.81	31.4661	-0.602341	0.145903	-0.056913	1.72349	1.78041	78.5659	0.560592	15.8948	0.523642	1.04612	6.80677	-1.04029	0.907985	1.94828	31.7999	0.356651	15.1897	0.282211	0.162103	1.80819	0.081435	1.36061	1.27917	172.119	0.829745
-109.856	265.598	375.454	935943	61.1864	3455.98	42.0012	1.81314	4.38892	-119.228	194.154	313.381	607952	49.3134	4021.15	34.938	0.74075	2.44213	-179.086	79.7913	258.877	882880	59.4266	1431.16	44.2093	-0.958882	0.558267	-0.056913	1.72349	1.78041	75.7238	0.550359	17.3228	0.510551	1.17359	6.19372	-1.04029	0.907985	1.94828	33.9772	0.368658	15.5604	0.303648	0.345486	1.95437	0.081435	1.36061	1.27917	175.792	0.838552
-152.416	100.73	253.146	991843	62.9871	2357.81	48.9301	-0.305361	-0.161614	-119.228	162.732	281.96	443888	42.1373	2489.89	32.5982	-0.281803	2.04176	-180.635	77.4375	258.072	1.58249e+06	79.561	1092.1	60.8661	-0.518028	-0.643714	0.127307	0.958066	0.830759	79.5442	0.564072	10.5154	0.537427	0.16164	-0.536491	-0.569435	0.335866	0.905301	19.5013	0.279294	10.1742	0.244264	0.64522	-0.0151932	0.391681	1.32047	0.928786	172.549	0.830781
-152.416	55.1512	207.567	966523	62.1779	1939.93	47.9904	-0.52337	-0.329522	-119.228	84.91	204.138	318282	35.6809	1882.45	28.2541	-1.07032	1.89813	-180.635	58.45	239.085	1.47089e+06	76.7044	874.545	58.1423	-0.702873	-0.415508	0.127307	0.958066	0.830759	79.8938	0.56531	8.47961	0.542356	0.314129	-0.346777	-0.569435	0.262361	0.831796	20.9969	0.289806	9.34874	0.254855	0.535105	-0.492808	0.391681	1.32047	0.928786	165.822	0.814426
-152.416	55.1512	207.567	901939	60.0646	1185.06	44.3499	-0.751024	-0.169759	-90.0287	50.8725	140.901	174721	26.4364	1118.7	21.9802	-0.782452	1.05457	-180.635	52.5	233.135	1.56485e+06	79.1164	697.174	63.4744	-0.494959	-0.334879	0.293593	0.958066	0.664473	81.112	0.569604	5.84715	0.553216	0.82319	0.114142	-0.569435	0.179706	0.749141	23.9551	0.309549	6.59007	0.283497	0.981829	0.36736	0.391681	1.32047	0.928786	158.253	0.795621
-152.416	55.1512	207.567	839078	57.9337	768.862	42.8088	-0.880689	0.230202	-24.08	50.8725	74.9525	123348	22.2124	678.038	18.7446	0.0274474	-0.686356	-180.635	42.84	223.475	1.16284e+06	68.2007	540.234	53.1095	-0.827777	0.552135	0.33184	0.958066	0.626226	81.8151	0.572067	4.34387	0.558607	0.947563	0.660078	-0.501847	0.179706	0.681553	20.5273	0.286547	5.13699	0.256539	0.796423	-0.1647	0.623847	1.0068	0.382958	161.525	0.803804
-54.74	55.1512	109.891	175487	26.4943	741.956	23.3164	0.23922	-1.03847	-40.145	28.7	68.845	72156.4	16.989	644.193	14.4159	-0.484745	-0.738815	-66.8763	42.84	109.716	313133	35.3912	505.111	30.1061	-0.218261	-1.45722	0.33184	0.754387	0.422547	68.8188	0.524667	4.27836	0.518543	0.253493	0.158561	-0.501847	0.179706	0.681553	19.1512	0.276776	4.81302	0.2529	0.922534	0.885669	0.694058	1.0068	0.312747	172.986	0.831833
-54.74	43.8725	98.6125	166081	25.7745	672.088	22.3645	-0.0374101	-1.11893	-40.145	46.2	86.345	75632.6	17.3934	699.475	14.4453	-0.394992	-0.325059	-66.8763	32.1213	98.9975	232678	30.5076	439.696	22.8641	-0.789845	-0.810707	0.322385	0.855708	0.533323	76.3086	0.55248	4.68273	0.541557	0.153377	-0.392956	-0.447069	0.167872	0.614941	13.6333	0.233523	4.37138	0.200883	0.398376	-0.74695	0.671793	1.04804	0.376248	171.028	0.82711
-54.74	43.8725	98.6125	198607	28.1856	665.35	24.944	-0.422737	-1.16273	-40.145	46.2	86.345	67127.6	16.3863	624.706	12.7861	-0.197898	0.105224	-63.105	32.1213	95.2262	101946	20.1937	357.061	14.4504	-1.92037	3.42565	0.322385	0.855708	0.533323	82.4254	0.574197	4.13488	0.565034	-0.214112	-0.0698561	-0.31171	0.213805	0.525515	8.13211	0.180356	4.17148	0.15182	0.294875	-1.05322	0.671793	1.04804	0.376248	172.64	0.830999
-50.7675	43.8725	94.64	161579	25.4227	593.521	21.6113	-0.552417	-0.682024	-40.145	46.2	86.345	56598.1	15.0463	487.279	10.9457	-0.322423	1.00061	-24.3863	32.1213	56.5075	30417.7	11.0304	313.163	8.59915	-0.135152	0.842871	0.322385	0.855708	0.533323	77.2076	0.555725	3.47816	0.547941	0.226157	0.581225	-0.387777	0.213805	0.601582	11.1136	0.210842	3.68544	0.178292	0.311259	-1.22362	0.671793	1.04804	0.376248	175.176	0.837081
-44.0825	43.8725	87.955	121142	22.0129	491.242	16.6309	-0.345561	-0.153757	-25.4625	46.2	71.6625	30452.1	11.0367	384.825	7.8345	0.558325	2.78874	-17.1413	15.54	32.6813	13789.6	7.42686	241.343	5.7735	-0.310544	0.0652211	0.322385	0.855708	0.533323	77.0963	0.555324	2.76281	0.548323	0.421173	1.12931	-0.387777	0.213805	0.601582	12.9398	0.227506	3.19036	0.192629	0.340396	-1.31559	0.671793	1.04804	0.376248	173.516	0.833105
-42.42	39.62	82.04	86368.8	18.587	323.907	13.0618	-0.0278108	0.246829	-26.9937	44.4588	71.4525	77699.5	17.6295	278.827	11.9536	0.742857	0.219458	-47.145	15.54	62.685	49165.2	14.0236	200.743	9.14427	-1.42133	1.95368	0.105835	0.662277	0.556442	61.5686	0.496261	1.97036	0.478935	-1.70491	2.14796	-0.387777	0.213805	0.601582	15.6296	0.250037	1.9043	0.229359	0.947231	-0.542588	0.784094	1.04225	0.258152	187.527	0.866088
-42.42	21.7437	64.1637	64095	16.0119	337.986	11.019	-0.896725	-0.335979	-26.9937	44.4588	71.4525	81524.3	18.0582	325.202	12.8142	0.507008	0.228433	-57.9775	8.93375	66.9113	157218	25.0773	226.24	17.161	-0.808954	-0.69019	0.105835	0.640805	0.53497	58.3991	0.483318	2.18417	0.465892	-1.52198	1.67082	-0.443043	0.065453	0.508496	21.6359	0.294183	2.05448	0.279058	1.10352	1.73677	0.756156	1.04225	0.28609	186.22	0.863063
-52.4912	21.7437	74.235	64926.9	16.1154	319.673	10.7853	-1.04597	0.323017	-26.9937	44.4588	71.4525	95456	19.5403	370.169	15.16	0.0531551	0.194219	-65.9137	5.34625	71.26	230349	30.3545	235.226	24.1464	-0.27752	-1.08061	0.105835	0.640805	0.53497	56.795	0.476634	2.49167	0.459234	-1.41594	1.49671	-0.443043	-0.108824	0.334219	20.5945	0.287016	2.15598	0.277984	-0.416258	-0.413007	0.728279	1.05225	0.323971	186.121	0.862835
-58.835	21.7437	80.5787	131102	22.9	454.746	16.9182	-0.599632	-0.443528	-48.0725	44.4588	92.5312	122297	22.1176	564.148	18.6237	-0.423402	0.0586838	-75.6438	-5.29375	70.35	480027	43.819	317.039	38.9621	-0.123002	-1.05553	0.105835	0.680028	0.574193	49.2822	0.443992	4.06351	0.418801	-0.490739	-0.717638	-0.443043	-0.095526	0.347517	19.4147	0.278674	3.1975	0.268669	-0.698354	-0.19804	0.70821	1.21475	0.506544	198.13	0.890235
-58.835	21.7437	80.5787	141917	23.8258	584.246	18.6657	-0.410624	-0.339202	-48.0725	43.0412	91.1137	61489.8	15.6831	588.044	12.8055	-0.529348	0.945859	-75.6438	3.3425	78.9863	472802	43.488	363.361	38.2914	-0.0774016	-1.01443	0.181048	0.723094	0.542046	64.7934	0.509091	4.16734	0.491747	-0.625963	-0.568107	-0.443043	0.053375	0.496418	16.8847	0.259883	3.8746	0.238566	0.232489	0.0556134	0.683749	1.21475	0.531005	185.836	0.862175
-58.835	19.4775	78.3125	177202	26.6234	603.715	21.5781	-0.313194	-0.617878	-48.0725	43.0412	91.1137	57550.9	15.1725	591.57	12.2189	-0.566116	1.80193	-75.6438	3.3425	78.9863	454728	42.6487	409.964	36.6515	-0.215173	-1.17241	0.181048	0.723094	0.542046	64.4174	0.507612	4.22077	0.489969	-0.480871	-0.567067	-0.40199	0.053375	0.455365	14.1242	0.237691	3.89564	0.222226	0.723497	0.84075	0.683749	1.21475	0.531005	189.135	0.869792
-58.835	19.4775	78.3125	165778	25.751	699.895	20.968	-0.369595	-0.312491	-48.0725	43.0412	91.1137	59143	15.3809	734.913	11.765	-0.240366	0.760437	-75.6438	18.0075	93.6513	419859	40.9809	454.554	33.7126	-0.0972727	-1.07064	0.181048	0.815448	0.6344	73.2237	0.541197	4.97583	0.519744	-0.506984	-0.706489	-0.549122	0.053375	0.602497	14.2475	0.238726	4.54444	0.212368	-0.0983611	-0.168098	0.634827	1.21475	0.579927	187.996	0.867169
-111.825	19.4775	131.302	263154	32.444	911.89	23.5709	-1.43702	2.58899	-36.2163	69.825	106.041	70261.7	16.7645	762.807	12.8283	0.101345	1.58609	-111.204	22.2337	133.438	371172	38.5316	552.081	29.5107	-0.820563	0.705528	0.338062	0.815448	0.477386	83.664	0.578495	4.58616	0.569031	-0.0734328	-0.800386	-0.549122	0.053375	0.602497	14.9962	0.244918	5.39307	0.213251	-0.371717	-0.239503	0.438285	1.21939	0.781105	176.78	0.840904
-111.825	11.8562	123.681	318760	35.7077	1184.88	27.0809	-1.07005	1.27589	-73.6488	71.5488	145.198	94201.5	19.4115	1236.13	15.054	-0.533462	3.19057	-111.204	22.2337	133.438	525382	45.8424	632.459	37.9128	-0.248735	-0.255478	0.278709	1.02395	0.745237	83.646	0.578432	6.827	0.564834	0.328757	-0.276699	-0.757742	0.069845	0.827587	20.4658	0.286117	6.48339	0.252886	-0.316311	0.366591	0.438285	1.4471	1.00882	173.559	0.833208
-111.825	11.8562	123.681	433031	41.6188	1131.02	32.9086	-0.436676	-0.359802	-73.6488	71.5488	145.198	134845	23.2246	1225.89	19.0431	-0.67459	1.94971	-111.204	22.2337	133.438	659737	51.3707	644.096	43.7088	0.0392035	-0.524358	0.278709	1.02395	0.745237	92.4596	0.608143	6.92484	0.595766	0.164167	-0.275589	-0.757742	0.069845	0.827587	18.9545	0.275351	6.40354	0.238289	-0.481307	0.27912	0.438285	1.4471	1.00882	162.894	0.807202
-111.825	10.5087	122.334	508455	45.0979	1138.93	38.5977	-0.109376	0.0376364	-73.6488	71.5488	145.198	140883	23.7388	1106.99	19.0342	-0.615019	3.39492	-111.204	22.2337	133.438	717164	53.5599	677.547	46.6925	0.212594	-0.389861	0.278709	1.02395	0.745237	84.6977	0.582057	6.21724	0.569964	0.545795	0.343789	-0.757742	0.069845	0.827587	22.5516	0.300344	6.39487	0.270849	-0.103283	0.396937	0.438285	1.4471	1.00882	162.761	0.806872
-72.975	12.9938	85.9687	386958	39.3425	891.327	34.3177	0.439288	-0.838824	-73.6488	71.5488	145.198	117187	21.6506	961.249	16.832	-0.565314	2.89871	-97.1775	19.9062	117.084	552219	46.9987	544.337	41.1027	-0.0602736	-0.203505	0.278709	1.02395	0.745237	81.836	0.57214	5.55679	0.560852	0.809683	0.895698	-0.757742	0.069845	0.827587	28.5825	0.338127	5.42522	0.309264	0.338647	0.0675501	0.492819	1.4471	0.954284	157.453	0.793607
-72.975	33.3112	106.286	336921	36.7108	621.101	31.0695	0.323415	-1.16838	-21.8925	44.9225	66.815	100582	20.0581	496.186	15.9885	0.140038	-0.886089	-97.1775	19.9062	117.084	402842	40.1419	452.401	32.8455	-0.437967	-0.119808	0.355996	0.94672	0.590724	84.9164	0.582808	3.79664	0.570881	1.06435	0.789341	-0.54961	0.04819	0.5978	26.6264	0.326352	4.63765	0.297702	0.401647	-0.607178	0.557357	1.01297	0.455609	155.393	0.788398
-99.0938	109.48	208.574	311541	35.3011	1082.02	27.3503	0.234244	1.08652	-21.8925	54.2325	76.125	71375.9	16.8969	752.692	12.7382	0.525073	-0.0174067	-93.73	19.9062	113.636	237417	30.8167	492.905	25.6641	-0.480165	1.09929	0.355996	0.94672	0.590724	84.9684	0.582987	4.97254	0.571877	1.01172	1.04521	-0.611647	0.04819	0.659837	33.3311	0.365136	6.37743	0.336893	0.882341	0.0329238	0.461099	1.01297	0.551867	150.078	0.774798
-99.0938	109.48	208.574	281207	33.5384	1142.32	24.8962	0.100285	1.4505	-21.8925	54.2325	76.125	64692.6	16.0863	887.285	12.4278	0.359682	0.171793	-70.7962	7.16625	77.9625	277971	33.3449	421.724	28.6414	-0.354809	-0.044783	0.412665	0.94672	0.534055	91.2659	0.604205	5.4667	0.593966	0.88322	0.565021	-0.611647	0.04819	0.659837	27.3427	0.330712	6.22444	0.283984	0.23272	-1.30068	0.461099	1.01297	0.551867	151.104	0.777442
-99.0938	109.48	208.574	344742	37.1344	1549.31	28.4376	0.13783	0.621179	-46.2438	54.2325	100.476	64350.5	16.0437	1131.58	12.4338	0.102509	0.820986	-70.7962	62.195	132.991	279829	33.4562	648.891	27.8718	0.476221	0.198416	0.412665	0.984174	0.571509	101.716	0.63786	6.85603	0.626842	0.577086	0.0190301	-0.611647	0.436089	1.04774	18.8867	0.274858	8.10867	0.227074	0.295998	0.388343	0.461099	1.06787	0.606767	152.914	0.782084
-99.0938	109.48	208.574	426467	41.3022	2031.56	33.4142	0.134546	-0.2176	-115.299	214.708	330.006	348981	37.3621	2324.74	22.3893	1.13103	9.65517	-70.7962	62.195	132.991	303902	34.8656	808.535	29.7787	0.448294	-0.261233	-0.310978	1.04469	1.35566	93.6934	0.612187	9.90494	0.584686	-1.46788	3.59333	-0.611647	0.495015	1.10666	18.8124	0.274317	10.0481	0.229671	0.555692	-0.0125126	0.362279	1.58795	1.22567	162.609	0.806497
-191.214	156.931	348.145	1.12065e+06	66.9521	3151.7	50.9951	-0.373661	0.228984	-286.685	286.685	573.37	1.75499e+06	83.7852	4633.48	51.4311	0.0362701	3.23534	-70.7962	211.286	282.083	872750	59.0847	1198.77	42.332	1.3593	1.72333	-0.784643	1.98506	2.76971	117.567	0.685762	17.9075	0.597219	0.135889	2.39561	-1.13527	1.13826	2.27353	30.2513	0.347858	16.3006	0.265941	0.409768	2.07406	-0.647759	1.9986	2.64636	200.203	0.894882
-191.214	156.931	348.145	1.10836e+06	66.5842	3623.86	50.7545	-0.529063	0.221057	-286.685	286.685	573.37	1.77339e+06	84.2232	5149.94	52.6812	0.155169	3.23343	-62.7375	211.286	274.024	769364	55.4748	1322.96	36.5058	1.53033	2.44892	-0.784643	1.98506	2.76971	117.695	0.686135	20.3159	0.594384	0.160489	2.20712	-1.13527	1.13826	2.27353	36.9889	0.38465	19.2268	0.311469	0.511591	1.6102	-0.647759	1.9986	2.64636	195.292	0.883836
-191.214	156.931	348.145	1.01259e+06	63.6425	3246.41	44.9478	-0.779391	0.737032	-286.685	286.685	573.37	1.76386e+06	83.9967	4895.77	51.6087	0.226976	3.4045	-62.7375	211.286	274.024	743974	54.5518	1107.58	34.5254	1.62753	2.8441	-0.784643	1.98506	2.76971	107.155	0.654691	19.0336	0.561121	0.380802	2.734	-1.13527	1.13826	2.27353	43.1604	0.415502	17.3159	0.355504	0.938023	2.20435	-0.647759	1.9986	2.64636	193.197	0.879083
-191.214	156.931	348.145	915026	60.4988	2781.56	38.0973	-0.93673	1.44178	-286.685	286.685	573.37	1.48836e+06	77.1586	3836.19	41.5748	0.0895049	5.352	-62.7375	211.286	274.024	713320	53.4161	1000.45	32.3609	1.83979	3.27656	-0.784643	1.98506	2.76971	112.999	0.672306	16.1995	0.599053	0.270568	4.08891	-1.13527	1.13826	2.27353	49.3712	0.444393	15.2783	0.395466	1.81362	7.50036	-0.647759	1.9986	2.64636	184.629	0.85937
-82.2675	94.8325	177.1	193065	27.7896	1518.65	19.9106	0.490432	1.5395	-70.665	91.9362	162.601	149129	24.4237	1727.06	16.8394	1.02133	2.22334	-62.7375	42.1487	104.886	116903	21.6243	594.396	17.7854	-0.0781324	-0.0642051	0.078141	1.00211	0.923967	77.9898	0.558533	9.61268	0.539424	-0.0919119	1.11399	-0.964166	0.330376	1.29454	31.6382	0.355742	9.15945	0.317551	0.58	0.544099	0.439139	1.23226	0.793122	161.11	0.80277
-58.0475	80.6137	138.661	200767	28.3385	1240.99	20.9551	0.214083	0.400025	-64.0325	91.9362	155.969	141588	23.7982	1225.02	16.3421	1.16439	2.8321	-70.1575	49.49	119.648	168696	25.9766	604.152	20.7242	-0.0723134	0.0753308	0.078141	1.00211	0.923967	73.8697	0.54358	7.29706	0.525496	-0.127046	1.16323	-0.580903	0.534055	1.11496	25.5699	0.319812	7.34111	0.280565	0.421293	-1.10645	0.439139	1.11807	0.67893	167.624	0.818839
-79.5987	117.74	197.339	307012	35.0435	1768.64	26.7148	0.273598	0.104017	-176.557	91.9362	268.494	405461	40.2721	1951.7	27.2029	-1.12964	3.91516	-70.1575	113.916	184.074	270769	32.9101	790.361	25.1213	1.18356	2.63153	-0.363316	1.58051	1.94383	84.2541	0.580531	10.9907	0.529605	-0.283981	2.3118	-0.580903	0.820328	1.40123	22.8066	0.302037	9.99827	0.248849	0.338162	-0.302111	0.439139	1.9986	1.55947	208.467	0.913164
-204.575	212.135	416.71	1.26711e+06	71.1929	3405.74	51.4831	0.00142791	1.51427	-286.685	286.685	573.37	2.87223e+06	107.186	4847.44	68.1064	-0.0980343	2.18289	-83.51	210.648	294.158	931658	61.0461	1428.8	42.8323	1.35307	1.55304	-1.06323	1.78803	2.85126	112.829	0.671801	21.3042	0.558318	0.059976	1.35996	-1.61638	1.1942	2.81058	34.2617	0.370198	19.7359	0.257148	-0.335656	3.16588	-1.34072	1.9986	3.33932	229.418	0.957952
-206.5	264.976	471.476	1.74903e+06	83.6427	4897.49	63.0415	0.472896	0.818539	-286.685	286.685	573.37	3.17663e+06	112.723	6622.72	72.8252	0.171906	1.81455	-130.165	210.648	340.812	997514	63.1669	1837.14	45.245	1.06105	1.18003	-1.06323	1.9986	3.06183	151.328	0.778018	25.6083	0.633556	0.25755	0.755884	-1.61638	1.1942	2.81058	49.5788	0.445326	24.3441	0.320915	-0.245884	1.18194	-1.34072	1.9986	3.33932	256.883	1.01367
-241.815	264.976	506.791	1.89044e+06	86.9584	5871.05	66.7851	0.501805	0.74067	-286.685	286.685	573.37	3.36673e+06	116.047	7347.97	81.242	0.299047	1.46981	-134.706	210.648	345.354	1.00413e+06	63.3759	2001.05	43.9495	0.894498	1.36363	-1.06323	1.9986	3.06183	160.011	0.800029	27.9481	0.661818	0.130287	0.655563	-1.61638	1.1942	2.81058	64.2407	0.506915	27.3583	0.40407	0.491784	1.15269	-1.34072	1.9986	3.33932	230.042	0.959255
-241.815	264.976	506.791	1.86518e+06	86.3754	5862.79	65.7359	0.289352	0.631799	-286.685	286.685	573.37	3.38683e+06	116.393	7376.73	83.7987	-0.0120125	1.12034	-134.706	210.648	345.354	1.05969e+06	65.1057	1946.08	47.4333	1.0776	1.46168	-1.06323	1.9986	3.06183	182.783	0.855063	28.1089	0.735265	-0.104507	1.07278	-1.61638	1.1942	2.81058	70.497	0.531025	27.2337	0.438879	0.817122	2.60054	-1.34072	1.9986	3.33932	177.752	0.843212
-241.815	264.976	506.791	1.07673e+06	65.6273	4478.75	47.6243	0.647844	2.69935	-170.004	286.685	456.689	925464	60.8429	4692.83	45.1011	0.567122	3.4037	-134.706	41.4313	176.138	445152	42.1972	1342.98	33.0648	-0.527653	-0.0162271	0.009028	1.9986	1.98958	150.989	0.777147	18.438	0.699678	1.66676	4.05564	-1.26935	0.515511	1.78486	48.5225	0.440556	17.7947	0.348921	-0.38676	0.00278432	-0.477264	1.9986	2.47587	157.493	0.793708
-241.815	122.684	364.499	465154	43.1348	2934.95	33.3572	-0.944383	4.31843	-111.554	112.507	224.061	539361	46.4483	2657.17	35.5806	-0.195055	0.110879	-134.706	74.4538	209.16	382211	39.1004	942.541	30.1653	-0.466382	0.317765	0.212585	1.67963	1.46705	115.483	0.679657	12.6537	0.645362	1.60621	3.87061	-0.999607	0.515511	1.51512	32.5329	0.360737	12.6247	0.272911	-0.375453	-0.604748	-0.341661	1.16693	1.50859	123.893	0.703969
-154.63	98.6125	253.243	363913	38.153	2098.38	30.6478	-0.376234	0.979646	-86.1612	112.507	198.669	398282	39.914	1995.26	31.0603	0.285792	0.180977	-115.281	74.4538	189.735	305935	34.982	715.286	25.4666	-0.314083	0.699612	-0.279136	1.67963	1.95877	110.3	0.664228	11.8437	0.60768	-0.0944113	1.80881	-0.901153	0.657397	1.55855	19.9587	0.28255	9.11316	0.201415	-0.721748	0.891428	-0.341661	1.1518	1.49346	153.952	0.784735
-47.6525	88.55	136.203	137918	23.4877	775.556	13.9279	1.02563	1.93867	-48.09	40.4338	88.5238	38039.3	12.3352	486.413	7.26267	-0.225408	2.76893	-37.03	63.0262	100.056	101038	20.1035	437.544	12.208	0.908098	1.43912	0.210267	0.740052	0.529785	44.0385	0.419707	2.6313	0.413773	0.395579	4.87287	-0.533262	0.250649	0.783911	13.8384	0.235273	3.32505	0.214711	-0.401827	3.69624	0.740601	1.14869	0.40809	210.093	0.916718
-70.6212	140.717	211.339	125729	22.4258	745.439	12.8719	1.38767	10.9747	-55.86	46.76	102.62	23697.4	9.736	491.881	5.2724	-0.086628	8.1735	-21.8662	64.6012	86.4675	108248	20.8084	361.987	13.0456	1.15812	0.96541	0.287737	0.615551	0.327814	46.7584	0.432474	2.28408	0.429105	0.0678113	1.12052	-0.719556	0.76677	1.48633	10.2528	0.202513	4.63332	0.17477	3.33918	21.3435	0.451278	1.52823	1.07695	213.755	0.924674
-92.8025	140.717	233.52	264703	32.5394	1054.23	20.8823	-0.110983	2.50887	-111.003	59.1237	170.126	112624	21.2249	1000.37	9.84774	-2.19577	11.4705	-40.3638	64.6012	104.965	74479.9	17.2603	391.142	12.1147	-0.0317434	0.502784	0.085034	0.615551	0.530517	44.7207	0.422945	4.30904	0.414905	-1.12893	2.34535	-0.719556	0.76677	1.48633	13.2636	0.230335	6.34986	0.190122	1.68255	12.0757	0.340197	1.74204	1.40184	221.152	0.940535
-92.8025	145.784	238.586	415534	40.7693	1972.4	29.852	0.422295	1.3038	-279.09	286.685	565.775	1.01326e+06	63.6636	3442.76	32.5153	0.678234	7.87866	-79.45	64.6012	144.051	120261	21.9327	745.237	17.0989	-0.554239	0.835609	-0.072834	1.02614	1.09898	49.3177	0.444152	9.80313	0.416946	0.317417	2.77741	-0.793549	0.76677	1.56032	20.8318	0.288664	10.2162	0.2348	0.830081	5.20393	0.171044	1.74204	1.57099	217.015	0.931698
-92.8025	145.784	238.586	422516	41.1104	2254.45	31.0825	0.512535	1.24872	-279.09	286.685	565.775	1.11795e+06	66.8716	4256.55	37.0943	0.663633	6.29066	-79.45	64.6012	144.051	117965	21.7224	801.972	16.816	-0.354896	0.748566	-0.139507	1.02614	1.16565	45.6065	0.427113	12.3112	0.394768	0.370793	2.19293	-0.793549	0.76677	1.56032	21.2352	0.291446	11.4702	0.237453	0.843685	4.74724	0.171044	1.74204	1.57099	222.453	0.943299
-92.8025	145.784	238.586	335476	36.632	1797.98	25.0066	0.580371	2.34459	-279.09	286.685	565.775	1.1101e+06	66.6364	4009.31	36.6659	0.736433	6.46842	-79.45	40.5125	119.962	85553.8	18.4991	631.776	13.3704	-0.989837	2.1395	-0.139507	1.02614	1.16565	44.0465	0.419745	11.3799	0.389312	0.452574	2.97763	-0.793549	0.211975	1.00552	20.7672	0.288217	8.28368	0.254497	-0.733355	1.72609	0.171044	1.74204	1.57099	219.098	0.936158
-65.9837	145.784	211.768	177492	26.6452	1468.36	15.3823	1.9839	7.98586	-279.09	286.685	565.775	1.03925e+06	64.4748	3533	32.7659	0.912216	7.74968	-79.45	40.5125	119.962	65915.5	16.2377	514.684	11.6508	-1.93021	6.30646	-0.139507	1.02614	1.16565	47.2148	0.43458	9.39467	0.409067	0.300779	4.09401	-0.793549	0.211975	1.00552	17.6555	0.265748	6.66895	0.239404	-0.980717	4.18998	0.171044	1.48468	1.31364	209.225	0.914822
-62.5187	212.188	274.706	322691	35.9272	1412.82	20.561	2.14623	8.51135	-108.859	206.955	315.814	251862	31.7403	1758.31	17.3949	2.26218	12.7935	-60.5062	39.795	100.301	67465.3	16.4274	448.07	12.5563	-1.27838	2.7811	-0.139507	1.06909	1.20859	42.3127	0.411401	8.03047	0.388957	0.673382	5.49155	-0.428769	0.574071	1.00284	12.6288	0.224756	7.7847	0.207382	2.21698	4.56569	0.445361	1.39849	0.953125	224.559	0.947753
-127.864	212.188	340.051	476451	43.6555	1698.4	27.686	0.92155	4.49918	-120.207	88.3662	208.574	160100	25.3061	1503.55	16.7542	0.0155088	3.478	-60.5062	39.795	100.301	80855.6	17.984	548.922	14.6915	-0.842945	0.839	-0.167445	1.06909	1.23653	41.0261	0.405098	8.3401	0.371501	0.0320552	2.29862	-0.967033	0.574071	1.5411	18.6331	0.273006	9.64373	0.232767	0.477114	3.31007	0.338428	1.9986	1.66018	247.015	0.994011
-161.604	212.188	373.791	810538	56.9399	2842.33	39.5408	0.332068	2.25694	-286.685	286.685	573.37	1.46733e+06	76.6114	4085.58	40.9429	-0.103557	6.45708	-60.5062	82.6875	143.194	127850	22.6142	952.779	18.8279	0.212633	0.645286	-0.376309	1.26599	1.6423	43.9461	0.419267	15.1268	0.367073	0.378256	2.09245	-1.10233	0.574071	1.6764	26.0109	0.322558	13.7539	0.256546	-0.193443	1.67552	-0.95892	1.9986	2.95752	245.367	0.990691
-161.604	212.188	373.791	811638	56.9785	2960.12	39.5158	0.39719	2.28649	-286.685	286.685	573.37	1.46923e+06	76.6611	4152.51	41.0719	-0.096675	6.42818	-60.5062	82.6875	143.194	132090	22.9861	1028.33	19.4633	0.219706	0.435895	-0.376309	1.26599	1.6423	42.4306	0.411974	15.5276	0.359656	0.477716	2.3237	-1.10233	0.574071	1.6764	26.7881	0.327341	13.9253	0.261916	-0.135144	1.51668	-0.95892	1.9986	2.95752	246.326	0.992624
-161.604	202.781	364.385	524109	45.7868	2202.06	26.1715	-0.168161	5.1031	-286.685	286.685	573.37	1.38908e+06	74.5407	3641.79	34.8898	-0.0186391	7.47251	-53.5938	82.6875	136.281	86264.6	18.5758	756.324	14.5571	0.390902	2.24907	-0.376309	1.26599	1.6423	37.6546	0.388096	12.0776	0.350973	0.274231	4.57581	-1.10233	0.273097	1.37543	27.1984	0.329839	9.29097	0.275255	-1.14537	3.16865	-0.95892	1.9986	2.95752	237.605	0.974894
-161.604	202.781	364.385	557921	47.2407	2211.77	27.6425	-0.309179	5.30485	-286.685	286.685	573.37	1.43497e+06	75.762	3830.61	35.5066	0.0289288	6.9792	-53.5938	82.6875	136.281	75801.1	17.4128	734.956	13.0294	0.0926072	3.2826	-0.376309	1.26599	1.6423	36.6128	0.38269	12.1969	0.352399	0.193613	6.77299	-1.10233	0.328424	1.43075	25.2617	0.317878	9.50484	0.2684	-0.859567	2.99853	-0.95892	1.62162	2.58054	208.464	0.913157
-99.2775	111.44	210.717	355477	37.7082	1616.4	25.188	0.526666	0.806969	-60.8737	164.833	225.706	143191	23.9325	1749.75	13.6867	2.90101	15.3715	-31.8412	42.3413	74.1825	45856.5	13.5435	545.318	10.6667	-0.332424	1.15981	-0.300425	0.796782	1.09721	29.3539	0.34266	8.35834	0.324595	-0.938813	4.86505	-0.785924	0.783118	1.56904	21.9304	0.296178	8.67182	0.25923	1.45276	3.15107	0.311344	1.62162	1.31028	224.467	0.947559
-99.2775	111.44	210.717	465846	43.1669	2314.13	32.0872	0.333479	-0.17387	-198.791	164.833	363.624	439489	41.928	3093.17	22.9712	-0.0452474	6.90306	-37.6162	42.3413	79.9575	59055.4	15.3695	677.784	11.5085	-0.396277	0.453045	-0.300425	1.24062	1.54104	29.2771	0.342211	13.3173	0.300873	0.778017	5.14185	-0.785924	0.783118	1.56904	27.6756	0.33272	12.808	0.292018	0.466401	-0.715008	0.196115	1.62162	1.42551	253.254	1.00649
-99.2775	111.44	210.717	521452	45.6706	2518.46	38.2718	0.604306	-0.48644	-198.791	164.833	363.624	445128	42.1961	3221.67	24.0293	0.0504233	6.66558	-37.6162	42.3413	79.9575	69219.5	16.6397	741.843	13.4273	-0.509295	-0.0524482	-0.300425	1.24062	1.54104	29.0424	0.340836	13.6289	0.298683	0.816052	5.05169	-0.785924	0.783118	1.56904	27.7792	0.333342	13.7178	0.280066	0.240271	-0.693474	0.196115	1.62162	1.42551	248.536	0.997067
-99.2775	98.735	198.012	350326	37.434	1962.86	29.3348	0.73926	0.634684	-198.791	160.492	359.284	356293	37.7514	2462.09	19.7125	-0.432276	9.27358	-37.6162	42.3413	79.9575	65862.9	16.2312	646.371	13.136	-0.318489	-0.132366	-0.176046	1.24062	1.41666	31.8379	0.356864	10.8104	0.319823	0.884806	5.94099	-0.722545	0.783118	1.50566	33.9662	0.368599	11.0337	0.327067	0.384438	-0.996408	0.196115	1.59552	1.3994	241.311	0.982468
-79.6338	98.735	178.369	235815	30.7125	1833.24	23.1833	0.503957	0.748895	-198.791	160.492	359.284	334769	36.5934	2219.75	17.4761	-0.647674	10.6564	-37.6162	29.4525	67.0687	83341	18.2583	498.907	15.3109	-0.258712	-1.31605	-0.176046	1.24062	1.41666	36.4863	0.382028	9.91695	0.350232	0.680143	6.22543	-0.722545	0.626287	1.34883	31.3743	0.354256	10.6236	0.315838	0.555831	-0.843092	0.196115	1.59552	1.3994	233.114	0.965637
-63.4813	94.36	157.841	283819	33.6938	1472.18	25.564	0.595976	-0.125784	-72.1963	62.58	134.776	69271.3	16.6459	1139.62	10.6868	0.2782	4.52684	-33.0575	91.8487	124.906	170283	26.0985	514.832	19.6678	0.785618	0.880023	0.122976	1.07519	0.95221	37.3356	0.386449	7.67026	0.367487	2.52804	10.9621	-0.722545	0.63379	1.35634	24.663	0.314089	8.50761	0.259377	0.520315	0.0295354	0.603961	1.43673	0.832772	210.424	0.917439
-107.004	94.36	201.364	354835	37.6741	1845.99	28.1568	0.0337913	0.0964505	-177.538	62.58	240.118	147574	24.296	1655.47	14.5993	-2.29439	15.7739	-44.7825	91.8487	136.631	203483	28.5295	633.071	22.453	0.990779	0.717019	-0.169763	1.07519	1.24495	34.676	0.37243	10.4379	0.343023	0.925981	5.06284	-0.722545	0.63379	1.35634	23.6973	0.307878	9.61952	0.258368	0.639346	0.365003	0.435479	1.43673	1.00125	217.38	0.93248
-107.004	123.323	230.326	476814	43.6722	2421.97	35.4979	0.259973	-0.423996	-240.459	261.853	502.311	761390	55.1866	3514.96	29.6931	0.287285	9.23351	-45.9025	91.8487	137.751	229582	30.304	920.15	25.0109	0.705629	-0.0833335	-0.574071	1.29277	1.86684	38.0596	0.390177	16.4657	0.333953	0.98209	4.80136	-0.578829	0.63379	1.21262	14.9927	0.244889	11.5913	0.203231	0.316639	-0.513394	0.317749	1.99677	1.67902	249.724	0.999448
-107.004	123.323	230.326	450949	42.4711	2097.79	33.9435	0.472749	-0.0430278	-240.459	261.853	502.311	743822	54.5462	3256.78	28.3277	0.449394	9.82394	-45.9025	91.8487	137.751	190799	27.626	846.93	19.7766	0.50413	0.601844	-0.574071	1.29277	1.86684	36.8144	0.383742	14.3789	0.332961	0.985799	5.99275	-0.578829	0.63379	1.21262	20.7023	0.287766	9.06216	0.242451	0.357788	-0.757421	0.317749	1.99677	1.67902	236.343	0.972303
-107.004	123.323	230.326	350066	37.4201	1876.09	29.0408	0.297825	0.582081	-240.459	261.853	502.311	715724	53.506	3014.59	25.8779	0.518265	10.8447	-45.9025	43.7588	89.6613	83338.8	18.258	670.145	13.3381	-0.810517	0.181416	-0.574071	1.29277	1.86684	36.3173	0.381142	11.937	0.338856	0.617324	6.80483	-0.578829	0.344345	0.923174	23.3098	0.305351	7.61683	0.275566	0.840485	-0.426104	0.317749	1.99677	1.67902	230.594	0.960404
-73.1588	123.323	196.481	328774	36.2643	2230.72	27.9161	0.274838	0.355783	-240.459	261.853	502.311	823290	57.386	3607.87	28.8259	0.682671	8.46272	-45.9025	67.5675	113.47	81142.5	18.0158	787.237	12.6252	-0.220899	2.08829	-0.574071	1.29277	1.86684	41.4454	0.407163	14.1874	0.359901	0.560791	5.20986	-0.578829	0.662582	1.24141	22.3421	0.298946	9.58694	0.258516	0.55277	-0.652686	0.317749	1.99677	1.67902	240.563	0.980945
-123.961	111.624	235.585	353676	37.6125	2054.22	29.2102	-0.180185	0.0910438	-119.201	191.905	311.106	183140	27.0658	1994.88	14.6478	2.32124	17.8209	-40.075	67.5675	107.642	67454.4	16.4261	564.252	11.7605	0.22947	2.44494	-0.392535	1.09562	1.48816	32.5207	0.36067	9.23278	0.333846	0.45007	6.00228	-0.491355	0.662582	1.15394	21.0005	0.289831	9.02544	0.248532	0.940957	0.957944	0.32696	1.56587	1.23891	221.852	0.942024
-138.46	185.334	323.794	561521	47.3929	3062.96	35.2723	0.337579	1.53629	-286.685	286.685	573.37	955836	61.8332	4180.45	30.9762	0.01224	9.9077	-45.1937	67.5675	112.761	89700.2	18.942	818.282	15.0477	0.228653	0.90594	-0.392535	1.20676	1.5993	36.9885	0.384648	14.5859	0.336012	1.26706	4.54311	-0.756583	0.662582	1.41917	14.1532	0.237934	11.9021	0.193661	0.217309	0.435409	0.243451	1.67158	1.42813	245.104	0.99016
-138.46	185.334	323.794	509111	45.127	2970.63	31.3846	0.673585	2.57827	-286.685	286.685	573.37	956650	61.8595	4168.97	31.576	0.0508786	9.87142	-45.1937	67.5675	112.761	90430.7	19.019	831.81	15.1384	0.231638	0.856152	-0.392535	1.20676	1.5993	33.9124	0.368307	14.3014	0.3199	1.56206	5.75873	-0.756583	0.662582	1.41917	12.0961	0.219964	11.3032	0.18058	0.286779	1.15564	0.243451	1.67158	1.42813	248.834	0.997666
-138.46	185.334	323.794	444374	42.1604	2203.5	27.8645	0.727057	3.91253	-286.685	286.685	573.37	810972	56.9551	3002.19	24.8923	-0.0925366	13.8646	-45.1937	24.8238	70.0175	50597.3	14.2264	574.516	11.3853	-0.855784	-0.19246	-0.149023	1.20676	1.35579	32.3299	0.35961	9.13237	0.328331	2.43961	11.8609	-0.756583	0.273219	1.0298	12.9261	0.227386	7.83612	0.199225	0.243201	0.368756	0.243451	1.67158	1.42813	231.199	0.961664
-138.46	185.334	323.794	396357	39.8175	2410.08	24.6062	0.700974	5.56952	-286.685	286.685	573.37	856474	58.5311	3300.18	27.9476	-0.105357	12.2266	-45.1937	24.8238	70.0175	46619.1	13.6556	589.732	10.8015	-1.11972	0.6576	-0.149023	1.20676	1.35579	33.3076	0.365007	10.0125	0.328088	1.6892	8.0446	-0.756583	0.655506	1.41209	13.3243	0.230861	8.63577	0.197156	0.298865	0.321448	0.243451	1.67158	1.42813	243.946	0.987818
-69.1775	113.33	182.507	202392	28.4529	1909.51	20.733	0.288409	1.45627	-71.2337	107.345	178.579	105892	20.5808	1462.94	14.2182	0.851014	4.98187	-30.24	71.4088	101.649	59965.7	15.4875	549.631	11.2515	0.997407	4.30871	-0.043127	0.733464	0.776591	25.4556	0.319096	6.79497	0.298881	-0.128761	1.60161	-0.368745	0.655506	1.02425	11.8343	0.217571	8.67646	0.188768	0.925657	0.386837	0.32147	1.54519	1.22372	238.786	0.977314
-133.814	165.182	298.996	621128	49.8449	2359.19	37.2981	-0.121694	0.937061	-285.836	286.685	572.521	905623	60.1871	3577.45	29.9029	-0.355388	11.884	-83.5188	71.4088	154.928	144803	24.0668	878.78	16.747	-0.529321	2.02387	-0.660142	0.945317	1.60546	29.1432	0.341428	11.4594	0.300113	-0.652356	4.6792	-0.945073	0.655506	1.60058	17.3476	0.263421	11.4245	0.20406	-0.260383	1.35423	0.236192	1.54519	1.309	244.729	0.989402
-133.814	165.182	298.996	656989	51.2636	2559.18	38.5328	0.116702	0.841143	-285.836	286.685	572.521	918197	60.6035	3719.41	31.5954	-0.182046	11.3601	-83.5188	71.4088	154.928	182328	27.0058	955.99	20.8272	-0.449661	0.702227	-0.660142	0.945317	1.60546	26.3727	0.324793	12.6407	0.279888	-0.341566	4.55636	-0.945073	0.655506	1.60058	17.4036	0.263845	12.5535	0.200214	-0.34337	1.30415	0.236192	1.54519	1.309	259.82	1.01945
-133.814	165.182	298.996	588296	48.5096	1949.03	33.9806	0.288272	1.82087	-285.836	286.685	572.521	863686	58.7771	3120.21	27.5942	-0.136705	13.1858	-83.5188	71.4088	154.928	173284	26.3275	847.07	19.4966	-0.464891	1.07175	-0.660142	0.945317	1.60546	31.0135	0.352213	10.1672	0.316372	-0.849225	5.73944	-0.945073	0.509533	1.45461	20.9881	0.289746	9.82137	0.238795	0.202473	1.73775	0.236192	1.46382	1.22762	235.149	0.969842
-133.814	165.182	298.996	522362	45.7105	1297.32	29.2857	-0.105836	2.41444	-285.836	286.685	572.521	837234	57.87	2732.54	25.403	-0.163396	14.1814	-83.5188	46.9612	130.48	138426	23.5309	622.151	15.998	-0.900422	1.78836	-0.660142	0.945317	1.60546	32.1738	0.358741	7.88748	0.330748	-1.33642	8.18273	-0.945073	0.509533	1.45461	21.8239	0.295459	6.60435	0.256042	0.312296	4.40853	0.236192	1.46382	1.22762	231.549	0.962392
-110.014	122.614	232.627	183161	27.0674	1577.9	16.7023	0.997689	5.44472	-36.3125	153.318	189.63	80270.9	17.9188	974.741	11.2424	3.47108	25.9409	-43.2163	46.9612	90.1775	63280.6	15.9098	401.844	11.7004	0.440977	0.899718	0.013237	0.59536	0.582123	29.1865	0.341681	4.38767	0.331224	-0.161945	0.608024	-0.391437	0.509533	0.90097	16.5435	0.257243	6.06852	0.238993	2.24985	5.6684	0.465552	1.51115	1.0456	226.7	0.952261
-110.014	122.614	232.627	210000	28.9828	1994.59	19.4537	0.0398299	2.70839	-55.685	153.318	209.003	103350	20.3323	1234.34	13.2318	2.14588	14.7631	-43.2163	77.7875	121.004	65776.3	16.2205	562.266	11.0274	1.18757	4.73829	0.013237	0.789523	0.776286	30.7365	0.350637	6.49071	0.335109	0.407082	2.97591	-0.407724	0.492087	0.899811	15.2986	0.247375	7.89913	0.223213	1.66112	3.41221	0.465552	1.51115	1.0456	224.508	0.947646
-170.432	172.366	342.799	668991	51.7297	3383.46	34.7663	-0.302176	2.46283	-286.685	286.685	573.37	1.06058e+06	65.1331	3377.88	32.1594	-0.240042	9.73709	-43.2163	77.7875	121.004	86662	18.6185	877.389	13.3674	0.982548	2.80349	-0.144997	1.56825	1.71325	33.6605	0.366936	12.4316	0.316039	2.23831	11.654	-1.23067	0.492087	1.72276	16.5037	0.256934	13.6464	0.20189	-0.737737	5.55743	-0.717238	1.84025	2.55749	247.778	0.995546
-170.432	172.366	342.799	700138	52.9202	3721.91	37.2455	-0.254987	2.01049	-286.685	286.685	573.37	1.08735e+06	65.9499	3716.74	33.4924	-0.253148	9.17205	-43.2163	77.7875	121.004	95812.1	19.5767	949.953	15.4237	0.943737	2.01889	-0.144997	1.56825	1.71325	32.0991	0.358325	13.5892	0.30503	2.37185	11.8353	-1.23067	0.492087	1.72276	14.0637	0.237181	14.6181	0.169657	-1.23466	5.10498	-0.717238	1.84025	2.55749	256.077	1.01208
-170.432	172.366	342.799	626060	50.0424	2892.25	34.0864	-0.0394381	2.79998	-286.685	286.685	573.37	1.0458e+06	64.6776	3321.18	32.2481	-0.19397	9.95327	-35.1487	77.7875	112.936	85465.4	18.4895	828.144	14.0684	0.938518	2.44165	-0.144997	1.56825	1.71325	30.6717	0.350267	12.3105	0.299032	2.6451	13.8704	-1.23067	0.395219	1.62589	14.7409	0.242824	12.1367	0.179746	-1.20545	4.74022	-0.717238	1.84025	2.55749	256.843	1.01359
-170.432	172.366	342.799	775108	55.6815	2734.01	38.9215	0.156366	1.58799	-286.685	286.685	573.37	1.23225e+06	70.2069	3888.6	39.887	-0.0522557	6.7296	-56.84	55.7637	112.604	79138	17.7919	782.04	14.5218	-0.295733	0.115166	-0.376431	1.56825	1.94468	36.1182	0.380096	13.6272	0.327081	1.73314	8.878	-1.23067	0.372588	1.60326	19.2901	0.277778	10.6713	0.217681	-0.809422	2.37068	-0.717238	1.84025	2.55749	251.176	1.00235
-64.855	147.901	212.756	407892	40.3927	1862.44	29.701	0.824184	0.578971	-82.7225	171.92	254.643	303196	34.8251	2061.12	23.9814	0.975582	3.86819	-56.84	70.2538	127.094	117161	21.6482	643.65	17.4439	0.14557	0.456402	-0.376431	0.890051	1.26648	25.6524	0.320327	9.22253	0.290617	0.588849	5.02226	-0.539423	0.765001	1.30442	14.7142	0.242604	7.80593	0.199421	0.420472	0.415359	0.19093	1.47919	1.28826	248.798	0.997593
-204.697	147.901	352.599	800397	56.5826	2391.83	41.6929	-0.293736	1.57195	-153.685	171.92	325.605	385125	39.2492	2652.95	26.7522	0.267118	4.08577	-56.84	70.2538	127.094	123428	22.2196	804.484	18.194	0.1317	0.201616	-0.376431	0.890051	1.26648	24.4286	0.312593	12.4414	0.270508	0.536013	2.45827	-0.539423	0.765001	1.30442	16.4707	0.256677	10.1639	0.219681	0.67457	0.462233	0.19093	1.63157	1.44064	252.784	1.00555
-204.697	179.97	384.667	1.14161e+06	67.5754	3542.15	54.0103	-0.368235	0.504981	-286.685	286.685	573.37	1.30536e+06	72.2595	4541.14	43.9102	0.0126238	6.67443	-56.84	82.4075	139.248	149549	24.458	1124.28	20.3103	0.47711	0.37352	-0.422181	1.63273	2.05491	36.5523	0.382373	19.0837	0.311594	1.35054	5.76742	-1.50646	0.765001	2.27146	22.8391	0.302252	14.9972	0.214835	-1.19008	4.89052	-1.53232	1.93077	3.46309	253.576	1.00713
-204.697	179.97	384.667	893553	59.7847	3027.43	42.8621	-0.506204	1.77934	-286.685	286.685	573.37	1.09631e+06	66.221	3616.66	34.7215	-0.00375484	10.1572	-49.8575	82.4075	132.265	124572	22.3224	952.096	17.7024	0.89415	1.14558	-0.422181	1.63273	2.05491	28.3643	0.336834	14.7985	0.269313	2.21494	10.8871	-1.50646	0.765001	2.27146	18.7886	0.274143	13.4639	0.189624	-1.5104	8.1729	-1.53232	1.93077	3.46309	261.748	1.02323
-204.697	179.97	384.667	834489	57.7751	2554.56	39.9266	-0.610459	2.3451	-286.685	286.685	573.37	1.0615e+06	65.1612	3351.16	30.8142	0.0781668	10.9998	-49.8575	82.4075	132.265	80405.1	17.9338	789.434	13.608	0.705455	2.13167	-0.422181	1.63273	2.05491	32.9896	0.363261	13.4482	0.308672	1.9849	11.593	-1.50646	0.765001	2.27146	18.0446	0.26866	10.7045	0.191469	-2.01647	12.7794	-1.53232	1.93077	3.46309	246.89	0.99376
-178.246	179.97	358.216	497882	44.6265	2401.88	30.287	-0.0159453	5.25503	-286.685	286.685	573.37	1.02695e+06	64.0922	3082.12	31.8205	-0.0137726	11.9248	-85.9775	82.4075	168.385	188295	27.4441	787.868	19.6476	-0.622854	1.41812	-0.422181	1.63273	2.05491	36.7931	0.383631	12.1037	0.340395	2.32108	15.2551	-1.50646	0.610427	2.11688	17.7921	0.266774	10.2164	0.190194	-1.78471	9.86585	-1.53232	1.93077	3.46309	235.973	0.971541
-107.275	135.476	242.751	286898	33.8761	1957.04	25.184	-0.259789	2.38892	-55.7025	73.5788	129.281	118401	21.7625	1506.57	15.7611	0.851648	1.15872	-85.9775	68.11	154.088	204638	28.6103	743.33	20.934	-0.791124	1.11971	-0.095099	0.689361	0.78446	22.315	0.298764	8.07067	0.269869	0.00861074	0.530863	-0.299693	0.662216	0.961909	11.9333	0.218479	8.43398	0.187484	0.78812	-0.198683	0.681187	1.40764	0.726449	249.515	0.99903
-263.06	286.685	549.745	1.28461e+06	71.6828	3854.37	49.4724	0.264933	3.35397	-286.685	286.685	573.37	1.1782e+06	68.6497	3689.27	35.3656	0.376946	8.73066	-85.9775	68.11	154.088	259874	32.2412	1165.68	24.8376	-0.54176	-0.0903498	-0.095099	1.41514	1.51024	32.9288	0.362926	14.1969	0.297345	1.62152	5.62044	-1.60961	0.662216	2.27182	23.2124	0.304712	15.2995	0.220097	-1.42018	5.49593	-0.530639	1.9986	2.52924	247.332	0.994649
-263.06	286.685	549.745	1.35969e+06	73.7478	4205.81	54.1656	0.373661	2.7838	-286.685	286.685	573.37	1.23157e+06	70.1873	4203.18	39.7719	0.337089	7.75873	-85.9775	68.11	154.088	250363	31.6457	1281.62	24.1607	-0.541192	0.0273334	-0.095099	1.41514	1.51024	30.7611	0.350777	16.0239	0.275728	1.72133	5.10088	-1.60961	0.662216	2.27182	23.994	0.3098	16.6589	0.220215	-1.71897	5.92287	-0.530639	1.9986	2.52924	256.45	1.01282
-263.06	286.685	549.745	1.27924e+06	71.533	3552.81	48.8965	0.545744	3.69737	-286.685	286.685	573.37	1.19699e+06	69.1952	3799.86	36.7614	0.489576	8.55165	-76.6413	68.11	144.751	151502	24.6172	1127.78	18.1441	-0.349684	0.751672	-0.095099	1.41514	1.51024	31.4815	0.354861	14.0286	0.284305	1.66828	5.34394	-1.60961	0.662216	2.27182	29.0035	0.340608	14.2309	0.263555	-0.804649	2.54482	-0.530639	1.9986	2.52924	244.352	0.98864
-263.06	286.685	549.745	1.28782e+06	71.7725	3168.4	47.8282	0.525737	3.45245	-286.685	286.685	573.37	1.24815e+06	70.6584	3836.62	38.1658	0.323733	7.54608	-77.42	67.1387	144.559	259548	32.221	1013.01	23.5477	-0.328273	-0.0707294	-0.095099	1.41514	1.51024	38.4383	0.392114	13.6847	0.331412	1.3163	4.45491	-1.60961	0.4026	2.01221	26.2453	0.324008	12.3002	0.242432	-1.13618	4.39081	-0.530639	1.9986	2.52924	228.803	0.956667
-72.3975	123.865	196.262	394659	39.7321	1616.94	29.4878	0.543236	0.250077	-120.566	124.81	245.376	252623	31.7882	2172.72	21.6013	0.143056	2.83548	-77.42	106.942	184.362	346791	37.2447	775.442	27.1698	-0.000546464	0.142883	-0.068869	0.986492	1.05536	29.7689	0.345073	10.548	0.305063	0.576131	1.33116	-0.583831	0.604266	1.1881	17.9628	0.268051	7.80068	0.226684	0.439056	-0.56858	0.599569	1.30363	0.704062	237.342	0.974355
-179.428	123.865	303.293	572789	47.866	1843.45	33.3111	-0.171107	1.80584	-259.814	124.81	384.624	631653	50.2654	2689.16	28.8707	-2.27676	8.96834	-77.42	106.942	184.362	356616	37.7686	899.43	28.0617	0.148311	0.00540154	-0.068869	1.19279	1.26166	34.5635	0.371825	12.5167	0.3224	0.967686	2.95602	-0.947391	0.604266	1.55166	22.6153	0.300768	9.22198	0.253208	0.283335	0.501339	-0.073444	1.96505	2.0385	243.372	0.986655
-179.428	123.865	303.293	716711	53.5429	2224.36	41.055	-0.14496	0.574319	-259.814	286.685	546.499	1.19373e+06	69.1007	4239.6	38.2703	0.0909705	5.95214	-77.42	106.942	184.362	358803	37.8842	987.726	28.2039	0.208207	-0.0074584	-0.128283	1.19279	1.32108	35.1273	0.374845	15.7329	0.317286	0.851705	1.91032	-0.947391	0.604266	1.55166	16.0488	0.253368	10.3998	0.191252	-0.313545	1.77485	-0.073444	1.96505	2.0385	260.24	1.02028
-179.428	123.427	302.855	612062	49.4798	1970.35	37.6791	-0.182032	1.10568	-259.814	286.685	546.499	1.12685e+06	67.1372	3849.66	35.6783	0.373658	7.06622	-38.1675	106.942	145.11	198204	28.157	792.794	17.7825	1.29364	1.39972	-0.128283	1.19279	1.32108	35.2669	0.375589	13.4301	0.324545	0.854212	2.59624	-0.947391	0.604266	1.55166	23.3662	0.30572	9.41895	0.249875	0.130782	0.13926	-0.073444	1.96505	2.0385	250.082	1.00016
-179.428	175.753	355.18	575830	47.9929	2089.75	34.297	-0.0665298	2.54458	-259.814	286.685	546.499	1.10248e+06	66.4072	3644.44	33.4599	0.36108	7.3814	-75.6612	57.6538	133.315	56546.3	15.0395	751.327	10.1402	-0.441868	4.85283	-0.128283	1.19279	1.32108	44.9935	0.424234	12.3369	0.386208	0.422037	2.72891	-0.947391	0.552721	1.50011	26.578	0.326055	9.64861	0.268828	0.084629	0.609679	-0.073444	1.96505	2.0385	225.858	0.950489
-54.1888	175.753	229.941	407446	40.3706	1966.33	30.5405	0.901356	1.28165	-185.386	286.685	472.071	713389	53.4187	2989.61	26.227	2.34974	11.5205	-75.6612	69.0725	144.734	94995	19.4931	702.765	12.798	0.675016	2.75866	-0.128283	0.939278	1.06756	41.2811	0.406355	10.244	0.378747	0.141836	1.98102	-0.923784	0.552721	1.4765	22.0621	0.297066	9.17666	0.237371	0.128518	0.0997884	-0.021533	1.4288	1.45034	219.875	0.937817
-169.496	175.753	345.249	588837	48.5319	2266.29	33.179	-0.695151	3.11497	-286.685	286.685	573.37	1.05868e+06	65.0747	2965.37	31.2457	-0.314375	10.3528	-75.6612	77.9187	153.58	101567	20.1561	870.695	12.7105	1.09376	3.42436	-0.187392	1.18688	1.37427	41.6499	0.408166	11.1559	0.368758	0.793813	3.10251	-1.04822	0.552721	1.60095	28.4172	0.337148	11.8983	0.280835	0.136407	1.10734	-0.24461	1.63736	1.88197	215.95	0.929409
-169.496	175.753	345.249	671748	51.8362	2645.08	36.9871	-0.887274	2.58472	-286.685	286.685	573.37	1.17834e+06	68.6539	3438.21	35.4021	-0.567879	8.33109	-75.6612	77.9187	153.58	107494	20.7359	969.876	14.0137	1.14854	3.04928	-0.187392	1.18688	1.37427	41.1299	0.40561	11.8685	0.362843	0.946693	2.80368	-1.04822	0.552721	1.60095	20.7873	0.288356	13.1745	0.216213	-0.549402	1.65102	-0.24461	1.63736	1.88197	230.258	0.959704
-169.496	112.455	281.951	602614	49.0964	2129.87	35.4647	-0.887839	2.12147	-286.685	286.685	573.37	1.1564e+06	68.0119	3117.77	35.9376	-0.349516	8.50496	-33.285	77.9187	111.204	90609.4	19.0378	799.619	12.2001	1.74221	3.16127	-0.187392	1.18688	1.37427	36.1667	0.380351	10.068	0.343746	1.14733	4.63203	-1.04822	0.358009	1.40623	19.1764	0.276958	10.844	0.217823	-0.501873	2.11405	-0.24461	1.63736	1.88197	232.38	0.964117
-169.496	209.641	379.137	856585	58.5349	2693.29	42.786	0.144757	1.70928	-286.685	286.685	573.37	1.38541e+06	74.4422	3810.32	42.9185	-0.0125129	5.62496	-119.315	77.9187	197.234	97447	19.7431	913.85	10.6833	-2.13424	15.4331	-0.187392	1.18688	1.37427	50.7416	0.450518	11.5968	0.407669	0.678949	1.66749	-1.56227	0.345443	1.90771	38.5468	0.392667	13.3433	0.298161	-1.32396	3.74633	-0.272487	1.63736	1.90985	202.183	0.899294
-120.855	209.641	330.496	838035	57.8977	2515.27	46.1669	0.566326	0.0430411	-231.201	187.591	418.792	574444	47.9351	2390.73	30.6091	-0.147487	6.45079	-119.315	89.0225	208.338	175725	26.5123	770.297	15.7872	-0.222088	5.34781	0.155245	0.975756	0.820511	52.441	0.458	8.78949	0.432603	1.09298	0.993591	-1.56227	0.538386	2.10066	33.7404	0.367371	11.4876	0.279069	-1.3422	5.19897	-0.272487	1.22037	1.49285	196.341	0.886207
-181.562	209.641	391.204	1.23566e+06	70.3039	3243.9	56.8745	0.353723	0.00608694	-286.685	238.455	525.14	1.15604e+06	68.0011	3295.83	41.1895	-0.541735	6.36981	-119.315	89.0225	208.338	192364	27.7391	935.261	17.7848	-0.210622	4.06206	0.050813	1.64462	1.59381	60.3514	0.49133	12.9662	0.443235	2.00222	7.6793	-1.56227	0.538386	2.10066	48.9512	0.442499	16.1264	0.347658	-1.37641	4.32924	-1.75088	1.67244	3.42332	197.831	0.889565
-181.562	209.641	391.204	1.29748e+06	72.041	3580.17	59.637	-0.0246292	-0.369319	-286.685	238.455	525.14	1.2813e+06	71.5905	3741.61	44.8496	-0.725672	5.34771	-119.315	89.0225	208.338	200450	28.316	1014.27	19.3531	-0.194917	3.50475	0.050813	1.64462	1.59381	62.1419	0.498565	13.9278	0.451163	1.92568	7.34779	-1.56227	0.538386	2.10066	45.6402	0.427271	17.2793	0.321415	-1.53435	4.38371	-1.75088	1.67244	3.42332	203.253	0.901672
-181.562	141.908	323.47	930881	61.0207	2619.06	44.8336	-0.399063	0.658175	-286.685	238.455	525.14	1.0156e+06	63.737	2796.46	34.4163	-1.20496	8.92026	-37.3625	89.0225	126.385	136075	23.3303	716.922	15.7207	1.28758	1.96254	0.050813	1.64462	1.59381	52.6299	0.458824	10.9421	0.419033	2.87924	14.9968	-1.54147	0.538386	2.07986	31.7426	0.356329	12.4156	0.292272	-1.33762	8.17477	-1.75088	1.67244	3.42332	216.469	0.930524
-181.562	286.414	467.976	923094	60.7649	3193.98	39.1626	0.546272	4.36146	-286.685	286.685	573.37	1.47253e+06	76.7472	3833.7	43.624	-0.0448994	5.40335	-61.6263	32.2788	93.905	56754.5	15.0671	771.523	11.1789	-0.339553	1.12579	-0.552965	1.64462	2.19759	60.0225	0.48999	13.7161	0.438066	1.35676	7.11233	-1.54147	0.437004	1.97847	39.9739	0.399869	14.4406	0.32814	-1.94898	7.43337	-1.75088	1.9986	3.74949	209.914	0.916328
-84.1925	286.414	370.606	601490	49.0506	2432.81	31.6615	2.09933	8.48117	-152.39	286.685	439.075	685783	52.3749	2760.74	28.7065	2.02373	10.644	-61.6263	36.0588	97.685	54840.4	14.8109	679.779	10.9217	-0.524921	1.36306	-0.552965	1.15077	1.70373	51.2624	0.452824	10.2464	0.423847	0.322169	7.25485	-1.40739	0.437004	1.8444	26.653	0.326515	10.8446	0.278036	-0.293285	4.06983	-0.32513	1.9986	2.32373	209.221	0.914813
-96.775	286.414	383.189	656578	51.2476	2789.1	33.6656	1.76256	7.09331	-165.681	286.685	452.366	863112	58.7575	3349.96	31.0002	1.90172	9.93932	-61.6263	45.9725	107.599	57905.3	15.2191	837.305	10.8604	-0.101395	1.9143	-0.552965	1.15077	1.70373	47.5518	0.436127	13.1833	0.397211	-0.0127022	4.2228	-1.40739	0.437004	1.8444	27.6756	0.33272	12.6792	0.274785	-0.342905	2.18192	-0.32513	1.9986	2.32373	219.832	0.937724
-96.775	286.414	383.189	762815	55.2382	3216.51	40.0467	1.43153	4.59834	-222.145	286.685	508.83	1.20885e+06	69.5371	4758.63	40.223	1.33572	5.92778	-61.6263	45.9725	107.599	69493.2	16.6725	940.013	12.8633	-0.257361	0.830729	-0.552965	1.15077	1.70373	45.2723	0.425546	16.9706	0.377859	0.0494499	2.84991	-1.40739	0.437004	1.8444	23.1538	0.304327	14.4748	0.230434	-0.784303	1.89885	-0.32513	1.9986	2.32373	238.313	0.976347
-129.255	113.12	242.375	593627	48.7289	2542.05	38.0722	0.169945	-0.0731982	-222.145	286.685	508.83	746669	54.6505	3768.53	29.333	1.14509	9.68335	-35.7875	45.9725	81.76	51032.7	14.2874	805.411	10.8936	0.115767	0.790012	-0.427305	0.947574	1.37488	38.2545	0.391175	13.4248	0.362641	-0.694273	4.00861	-0.828197	0.419009	1.24721	24.4263	0.312578	11.5849	0.247943	-0.202159	-0.501106	0.155489	1.8189	1.66341	231.212	0.96169
-129.255	112.324	241.579	433926	41.6618	2093.27	30.352	-0.296989	0.681215	-222.145	286.685	508.83	733821	54.1783	3380.11	28.3492	1.1155	10.0077	-30.9837	45.9725	76.9562	50825.7	14.2584	637.499	11.1362	0.0599736	0.338483	-0.427305	0.947574	1.37488	41.2346	0.406126	11.3813	0.380808	-1.02504	4.57136	-0.828197	0.35502	1.18322	28.8048	0.339439	9.07881	0.286914	0.18238	-0.314741	0.155489	1.8189	1.66341	218.405	0.934677
-129.255	112.324	241.579	444206	42.1524	1768.33	32.245	-0.497893	1.00303	-222.145	286.685	508.83	612863	49.5121	2747.05	24.9495	1.66919	13.3594	-30.9837	44.8088	75.7925	70678	16.814	515.751	13.625	-0.120384	-0.178264	-0.427305	1.00729	1.4346	40.7643	0.403803	10.1466	0.379657	-0.701169	5.359	-0.828197	0.577914	1.40611	26.821	0.327543	8.14021	0.27897	0.48778	0.492423	0.268949	1.84263	1.57368	223.84	0.946234
-129.255	89.4688	218.724	396079	39.8035	1799.76	30.2458	-0.838235	1.2062	-98.8225	118.58	217.403	182493	27.018	1779.19	18.1751	-0.284048	4.08088	-62.7725	63.0788	125.851	151177	24.5908	666.61	18.9099	-0.398894	0.185006	-0.042517	1.00729	1.04981	36.8089	0.383713	8.26562	0.348755	-0.0227531	0.720571	-0.828197	0.577914	1.40611	27.1832	0.329747	8.77613	0.283718	0.56704	0.546483	0.268949	1.84263	1.57368	216.108	0.929748
-228.812	89.4688	318.281	718165	53.5972	2285.27	38.0069	-1.47052	3.12731	-286.685	131.924	418.609	674819	51.9546	2533.83	28.0604	-2.90197	12.4372	-62.7725	63.0788	125.851	161048	25.3809	777.691	20.1478	-0.0959086	-0.104776	-0.28304	1.27197	1.55501	35.5079	0.376871	12.8689	0.317212	0.971636	3.37637	-1.00802	0.577914	1.58594	21.6793	0.294478	10.8801	0.235695	-0.1451	1.10815	-0.079117	1.84263	1.92174	231.815	0.962944
-228.812	94.8063	323.619	843069	58.0713	2659.51	44.2417	-1.18354	2.04248	-286.685	284.112	570.797	1.01981e+06	63.8689	3500.44	35.1411	-0.521315	8.64607	-62.7725	63.0788	125.851	166051	25.7721	905.826	20.4892	0.113293	-0.0368011	-0.28304	1.27197	1.55501	33.16	0.364198	15.3593	0.30153	1.19657	3.7316	-1.00802	0.577914	1.58594	18.8648	0.274699	12.8711	0.212467	-0.392388	1.71538	-0.079117	1.84263	1.92174	241.319	0.982485
-228.812	94.8063	323.619	705130	53.1086	2469.37	36.325	-1.22528	3.05506	-286.685	284.112	570.797	977118	62.5178	3300.12	33.7154	-0.405603	9.50348	-62.7725	63.0788	125.851	156241	24.9993	835.161	19.6132	0.088884	0.191122	-0.28304	1.27197	1.55501	33.1785	0.364299	13.3138	0.310044	1.03296	4.31673	-1.00802	0.509045	1.51707	17.3344	0.26332	10.9703	0.196213	-0.660963	2.36341	-0.079117	1.5436	1.62272	232.837	0.965063
-228.812	140.665	369.477	742867	54.5112	2877.81	37.0034	-0.955989	3.04374	-286.685	284.112	570.797	1.15086e+06	67.8488	3813.06	37.8483	-0.211922	6.90294	-103.53	35.525	139.055	181464	26.9417	803.355	19.8005	-0.905788	1.6381	-0.28304	1.27197	1.55501	41.189	0.405902	15.1699	0.363001	0.648439	4.51511	-1.00802	0.290177	1.2982	22.8533	0.302346	11.1189	0.233537	-0.77298	1.43952	-0.079117	1.70263	1.78175	227.513	0.953966
-53.025	140.665	193.69	380905	39.0336	2317.72	29.2698	0.672367	0.214546	-85.5575	284.112	369.67	673024	51.8854	3004.94	29.4107	2.63583	8.98021	-103.53	72.0738	175.604	270795	32.9117	747.88	25.0436	-0.263704	0.549466	-0.190625	1.0298	1.22043	32.9604	0.3631	11.2571	0.324808	-0.0655167	0.99544	-0.778299	0.351787	1.13009	17.5984	0.265318	9.25852	0.216249	-0.01566	-0.072363	0.068747	1.70263	1.63388	237.931	0.975563
-153.842	140.665	294.507	546475	46.7536	2567.08	34.1425	-0.355396	1.43581	-256.786	286.685	543.471	826799	57.5082	3205.02	33.1755	0.669369	8.1338	-103.53	72.0738	175.604	264871	32.5497	781.182	24.472	-0.76311	1.34346	-0.190625	1.23915	1.42978	31.0446	0.35239	12.5462	0.293188	0.880226	2.74022	-1.06573	0.351787	1.41752	18.0342	0.268583	10.5277	0.201304	-0.662906	0.964661	0.068747	1.70263	1.63388	243.238	0.986384
-153.842	157.815	311.658	674951	51.9597	2945.95	39.3094	-0.11575	1.03902	-274.348	286.685	561.033	1.21655e+06	69.7582	4494.6	40.4699	0.0779724	5.36236	-103.53	72.0738	175.604	249619	31.5987	880.171	22.3467	-0.457208	1.21698	-0.190625	1.23915	1.42978	32.1326	0.358511	14.7794	0.293565	0.872773	2.10394	-1.06573	0.351787	1.41752	18.0331	0.268575	11.6277	0.194241	-0.797685	0.73857	0.068747	1.70263	1.63388	247.559	0.995107
-153.842	157.815	311.658	583090	48.2945	2008.07	35.2401	-0.209539	1.58056	-274.348	286.685	561.033	997923	63.1798	3512.47	33.9537	0.0758568	8.41413	-43.9338	72.0738	116.008	143924	23.9936	670.198	17.2125	0.871537	0.795892	-0.13054	1.23915	1.36969	27.2372	0.330074	10.868	0.274297	1.20547	4.21719	-1.06573	0.351787	1.41752	17.4255	0.264011	8.86836	0.198931	-0.510084	0.371934	0.42456	1.4374	1.01284	241.738	0.983338
-153.842	157.815	311.658	606528	49.2556	1816.21	35.5406	0.0266464	1.54258	-274.348	286.685	561.033	988561	62.8828	3486.51	33.7974	0.195581	8.83491	-43.9338	28.3412	72.275	40242.8	12.6874	555.502	9.9995	-0.433985	0.637982	-0.13054	1.23915	1.36969	39.2454	0.396209	10.2265	0.355598	0.591635	3.39493	-1.06573	0.189161	1.25489	26.2466	0.324016	8.17699	0.260978	-0.172218	-0.317717	0.42456	1.49792	1.07336	212.11	0.921109
-58.065	157.815	215.88	511199	45.2194	1721.94	33.6365	0.68993	0.419572	-274.348	286.685	561.033	730577	54.0584	2525.06	30.827	0.755498	12.1546	-43.9338	45.9463	89.88	66350.1	16.2911	529.594	12.2399	0.173299	0.541801	-0.13054	0.883951	1.01449	40.39	0.401945	9.03654	0.370478	0.348983	1.08229	-0.589016	0.453352	1.04237	22.6386	0.300923	7.70784	0.248619	0.345227	-0.866591	0.38796	1.49792	1.10996	218.541	0.934966
-131.268	129.596	260.864	559700	47.316	1549.68	36.2889	0.217484	0.273944	-138.53	75.9238	214.454	229443	30.2947	1284.47	23.4967	-0.284309	1.79936	-32.5237	45.9463	78.47	72115.8	16.9842	545.02	13.5317	0.433952	-0.00172688	0.056974	0.883951	0.826977	34.5439	0.37172	7.64153	0.338583	0.701583	0.720343	-0.589016	0.453352	1.04237	21.9933	0.296602	7.80196	0.247667	0.329645	-0.83933	0.38796	1.49792	1.10996	223.944	0.946454
-131.268	204.4	335.667	862789	58.7465	2551.06	47.2404	-0.0403105	0.352558	-286.685	286.685	573.37	1.96532e+06	88.6639	4262.95	52.945	-0.241818	4.58554	-46.3925	49.8662	96.2588	97931.1	19.792	895.125	15.5064	0.450001	-0.0938805	-0.351238	1.49432	1.84555	50.9369	0.451384	15.2296	0.38613	1.10187	3.20125	-0.932629	0.453352	1.38598	21.8395	0.295564	10.9975	0.226367	-0.395586	-0.0778784	-0.377529	1.6495	2.02703	220.645	0.939456
-131.268	204.4	335.667	781772	55.9204	2472.47	43.939	0.179562	0.815552	-286.685	286.685	573.37	1.95563e+06	88.445	4079	52.0821	-0.212096	4.64397	-46.3925	49.8662	96.2588	105782	20.57	862.225	17.2856	0.134362	-0.617573	-0.351238	1.49432	1.84555	41.7749	0.408778	14.5034	0.334587	1.63567	4.40054	-0.932629	0.453352	1.38598	14.5596	0.241326	10.5256	0.180231	-0.759853	1.77445	-0.377529	1.6495	2.02703	248.139	0.99627
-131.268	204.4	335.667	572230	47.8427	1916.76	34.3573	0.45647	3.41624	-286.685	286.685	573.37	1.85362e+06	86.1073	3743.26	45.7538	-0.191556	5.46682	-46.3925	49.8662	96.2588	73935.8	17.1972	704.27	14.3032	0.215306	-0.0775467	-0.351238	1.49432	1.84555	43.7082	0.41813	11.8498	0.361057	1.60224	6.25984	-0.932629	0.420717	1.35335	19.6009	0.280006	7.5942	0.227873	-0.0916402	0.593332	-0.377529	1.6495	2.02703	226.509	0.951859
-131.268	204.4	335.667	492505	44.3849	2248.55	31.5593	0.366922	4.03897	-286.685	286.685	573.37	1.84089e+06	85.8111	3804.27	44.4896	-0.286949	5.63195	-46.5588	49.8662	96.425	82757.4	18.1942	670.915	15.4171	0.216461	-0.183194	-0.351238	1.49432	1.84555	46.2773	0.430243	12.559	0.377072	1.58323	6.37868	-0.932629	0.787449	1.72008	22.1174	0.297438	9.32891	0.247001	0.35185	1.00074	-0.377529	1.6495	2.02703	224.004	0.946581
-72.9137	128.783	201.696	246267	31.3858	1728.47	25.1088	0.774297	0.659077	-55.9738	72.24	128.214	81134.2	18.0149	1146.17	14.2877	0.150183	0.792265	-46.5588	74.5938	121.153	119131	21.8294	566.624	17.7657	0.666567	0.374855	0.021289	0.855769	0.83448	29.1466	0.341447	7.12413	0.320918	0.866646	2.15417	-0.515206	0.787449	1.30265	17.8811	0.26744	9.51033	0.226633	0.862504	0.449921	0.654713	1.347	0.692289	239.351	0.97847
-161.831	128.783	290.614	653555	51.1295	2643.97	37.9402	-0.889419	1.41199	-286.685	181.029	467.714	466052	43.1765	2789.68	22.7777	-2.8458	20.4495	-47.8975	74.5938	122.491	136571	23.3728	849.94	19.1191	1.01714	0.716745	0.004941	1.08336	1.07842	36.2894	0.380996	10.7708	0.346632	1.13003	3.57134	-0.830759	0.787449	1.61821	22.0623	0.297068	12.6569	0.245106	0.499925	0.864136	0.122122	1.56843	1.44631	233.339	0.966103
-161.831	128.783	290.614	669447	51.7473	2829.78	38.7975	-0.92783	1.33192	-286.685	181.029	467.714	458629	42.8313	2827.29	21.4315	-2.80704	20.7881	-47.8975	74.5938	122.491	135732	23.3008	921.55	19.1074	0.668132	0.195956	0.004941	1.08336	1.07842	32.6107	0.361169	11.0591	0.327484	1.58813	5.30381	-0.830759	0.787449	1.61821	15.2857	0.24727	13.5813	0.18374	-0.0341314	2.03932	0.122122	1.56843	1.44631	247.707	0.995404
-161.831	110.092	271.924	590065	48.5825	2188.15	32.8649	-1.17427	2.21552	-286.685	181.029	467.714	441677	42.0322	2597.97	20.2361	-2.81666	22.1233	-47.8975	74.5938	122.491	125992	22.4493	810.819	17.9157	0.264083	0.38859	0.004941	1.08336	1.07842	35.6295	0.377515	9.20167	0.348738	1.29545	5.27714	-0.830759	0.500017	1.33078	16.196	0.254527	10.7402	0.200795	-0.0783924	1.51739	0.122122	1.56843	1.44631	235.477	0.970519
-161.831	110.092	271.924	602865	49.1066	2239.93	33.7511	-1.25448	2.23007	-286.685	181.029	467.714	502651	44.8398	2841.22	22.3091	-2.00206	17.9995	-47.8975	41.8775	89.775	77832.9	17.6446	678.414	14.716	-0.439623	-0.297068	-0.007808	1.08336	1.09117	39.3947	0.396962	9.47611	0.367287	1.29334	5.66474	-0.830759	0.528748	1.35951	18.2068	0.269865	9.03861	0.222356	0.0869485	0.481889	0.122122	1.56843	1.44631	234.055	0.967584
-55.8688	72.3363	128.205	238491	30.8863	1654.29	23.7194	0.146469	-0.478589	-66.2725	180.337	246.61	129082	22.7228	1458.12	14.3355	2.83387	18.4417	-65.1612	67.1212	132.282	149252	24.4338	591.272	18.5594	-0.787222	0.951667	-0.007808	1.02163	1.02944	31.8984	0.357202	7.21154	0.336787	1.01243	6.38398	-0.444263	0.528748	0.973011	12.7242	0.225603	7.67154	0.190593	0.520012	-0.259862	0.136701	1.46925	1.33255	240.387	0.980585
-99.47	72.3363	171.806	386233	39.3056	1891.48	31.8897	-0.0366084	-0.656551	-66.2725	180.337	246.61	164232	25.6306	1864.05	17.6228	1.94395	11.5734	-65.1612	67.1212	132.282	154413	24.8526	660.686	19.3698	-0.580097	0.506715	-0.007808	1.02163	1.02944	29.4611	0.343285	9.30171	0.317163	0.840389	4.40313	-0.444263	0.528748	0.973011	12.5611	0.224153	8.08769	0.18747	0.618296	-0.0139941	0.136701	1.46925	1.33255	242.023	0.983916
-136.955	173.337	310.292	700258	52.9248	2465.5	43.4491	0.292638	0.431441	-286.685	286.685	573.37	1.18398e+06	68.818	3104.5	35.707	0.237476	9.32591	-65.1612	67.1212	132.282	191059	27.6448	957.88	21.3037	0.106001	0.32756	-0.007808	1.19121	1.19902	36.0902	0.379948	12.8171	0.331342	1.82789	5.36091	-0.933422	0.528748	1.46217	20.1158	0.28366	10.5065	0.213588	-0.549304	0.717326	-0.573827	1.46925	2.04307	240.015	0.979827
-136.955	173.337	310.292	600652	49.0164	2002.85	36.3557	0.468704	2.0868	-286.685	286.685	573.37	1.11134e+06	66.6737	2542.78	32.2747	0.213006	10.7908	-65.1612	67.1212	132.282	173789	26.3658	838.46	19.0355	0.36583	1.21667	0.01037	1.19121	1.18084	33.5892	0.366547	10.5381	0.3237	1.98349	6.98145	-0.933422	0.511302	1.44472	24.1991	0.311121	9.27908	0.24204	-0.326625	0.19736	-0.573827	1.41386	1.98768	227.479	0.953894
-136.955	173.337	310.292	567123	47.6287	1785.74	32.8341	0.463439	2.94124	-286.685	286.685	573.37	1.08975e+06	66.0227	2386.8	30.9162	0.278551	11.47	-34.5887	64.4437	99.0325	74349.5	17.2452	666.417	12.3818	1.89272	4.632	0.01037	1.19121	1.18084	38.4674	0.392262	9.70907	0.358518	2.11972	8.27232	-0.933422	0.432307	1.36573	24.065	0.310258	8.59905	0.240221	-0.556154	0.347634	-0.573827	1.29283	1.86666	216.861	0.931366
-136.955	173.337	310.292	522577	45.7199	2082.35	30.5212	0.20163	2.78957	-286.685	286.685	573.37	1.10513e+06	66.487	2340.54	32.1496	0.250647	10.9973	-86.6775	65.6687	152.346	114230	21.3757	774.725	14.5475	0.879159	3.53906	0.01037	1.19121	1.18084	45.0916	0.424696	9.74182	0.392721	1.83663	5.85734	-0.933422	0.812581	1.746	32.0137	0.357847	10.7185	0.296484	0.442767	0.760334	-0.573827	1.44716	2.02099	209.051	0.914443
-98.0175	127.461	225.479	275441	33.1929	1710.13	23.5391	0.349774	1.52489	-86.7738	60.8037	147.577	153735	24.7979	1420.6	19.1095	-0.0994931	0.367672	-86.6775	84.105	170.783	280956	33.5235	700.954	23.3762	0.194462	0.703007	0.108702	0.882243	0.773541	37.4373	0.386974	7.63897	0.364662	0.78619	0.613125	-0.739076	0.812581	1.55166	27.543	0.331921	9.78525	0.287697	1.14424	2.30056	0.446703	1.44716	1.00046	212.915	0.922854
-98.0175	127.461	225.479	338933	36.8203	1838.32	28.3826	0.315855	0.395936	-86.7738	60.8037	147.577	193780	27.841	1664.22	22.885	0.0204591	-0.270523	-86.6775	84.105	170.783	293206	34.2465	801.342	24.9977	0.158577	0.411649	0.092781	0.882243	0.789462	38.6905	0.393398	8.82639	0.366929	0.535799	-0.169946	-0.739076	0.812581	1.55166	21.1442	0.290821	10.8235	0.243276	0.848641	1.38923	0.446703	1.53452	1.08781	223.979	0.946529
-98.0175	127.461	225.479	410431	40.5182	2012	32.5452	0.128792	-0.334233	-86.7738	103.731	190.505	372203	38.5851	1893.82	31.5638	0.209532	-0.591921	-109.48	84.105	193.585	417614	40.8712	943.031	31.0462	-0.170238	-0.0744042	-0.454755	1.00345	1.4582	46.916	0.433202	10.8018	0.379063	-0.228002	0.694849	-0.739076	0.812581	1.55166	26.6337	0.326397	12.4469	0.284283	1.0278	1.16457	0.465735	1.58655	1.12081	234.49	0.968483
-189.822	146.764	336.586	569438	47.7258	2683.28	35.7001	-0.334608	1.8272	-207.769	103.731	311.5	622704	49.9081	2843.3	37.1902	-1.123	2.70437	-129.281	98.2363	227.518	720136	53.6707	1115.62	42.9054	-0.33412	-0.534534	-1.01071	1.00345	2.01416	43.92	0.419142	13.3453	0.347021	-0.666896	1.20464	-0.739076	0.554917	1.29399	24.8144	0.315052	13.0566	0.277131	0.485146	-0.680831	0.069418	1.9986	1.92919	250.099	1.0002
-189.822	146.764	336.586	576584	52.7772	3130.34	39.0368	-0.480882	1.71327	-207.769	103.731	311.5	614372	54.4792	3035.34	40.0625	-0.834592	1.68674	-129.281	98.2363	227.518	532908	50.7389	988.654	38.3116	-0.621651	0.25748	-1.01071	1.00345	2.01416	35.1864	0.41229	12.8841	0.330916	-0.439375	0.714025	-0.57462	0.660081	1.2347	20.2746	0.312961	12.6672	0.271427	0.12806	-1.09302	0.069418	1.9986	1.92919	233.475	1.06203
-189.822	146.764	336.586	508469	59.2172	2825.1	44.6335	-0.966639	2.21926	-207.769	103.731	311.5	568249	62.6016	2658.75	47.6611	-1.11297	1.27289	-129.281	98.2363	227.518	514744	59.5815	848.61	48.9535	-0.786484	-0.268127	-1.01071	1.00345	2.01416	26.9245	0.430913	10.9885	0.326667	-0.0126709	0.121474	-0.57462	0.660081	1.2347	16.7561	0.33994	10.7007	0.297089	-0.161386	-1.20226	0.069418	1.9986	1.92919	173.948	1.09528
-189.822	146.764	336.586	412239	70.475	2336.48	53.8964	-0.453945	0.380882	-207.769	84.3412	292.11	377068	67.4017	2167.98	47.4596	-0.915349	0.594539	-129.281	98.2363	227.518	406553	69.9874	621.617	62.8628	-1.35203	0.525986	-1.01071	0.513742	1.52445	9.26397	0.334087	7.52423	0.249799	-1.05688	0.844294	-0.57462	0.660081	1.2347	9.59565	0.340015	7.21349	0.293689	-1.1107	2.23016	0.069418	1.9986	1.92919	110.507	1.15387
-180.215	85.225	265.44	116240	74.399	866.224	58.2821	-0.653541	-0.33866	-140.184	84.3412	224.525	71690.6	58.428	803.014	44.3708	-0.677425	-0.0535108	4.66375	66.7188	62.055	35919.3	41.3575	174.694	38.1058	-0.509478	-0.317161	-0.24217	0.513742	0.755912	1.26469	0.245404	2.40218	0.207124	-0.262716	-0.692619	-0.211609	0.660081	0.87169	2.81638	0.366215	2.20722	0.318542	-0.474263	-0.660609	0.555161	1.9986	1.44344	37.0278	1.32787
-168	403748	403916	1.63014e+11	25535.4	809276	1668.39	15.7161	244.999	-198.914	286.685	485.599	1.56389e+06	79.0921	2781.79	57.5107	0.0321929	1.39862	-156.66	78.0413	234.701	247513	31.4651	1105.54	22.5259	-1.21646	3.25533	-1.39031	1.99824	3.38855	104.131	0.645386	15.3517	0.52894	1.4415	5.07378	-1.24696	1.60875	2.85572	122.068	0.698765	16.0933	0.610732	2.01559	5.06607	-1.34548	1.98244	3.32792	141.182	0.751484
-180.066	403748	403928	1.63014e+11	25535.4	809460	1683.87	15.7161	244.998	-198.914	286.685	485.599	1.75693e+06	83.8315	2989.87	66.6806	-0.186963	0.795217	-156.66	78.0413	234.701	234078	30.5992	1131.45	20.9013	-1.24228	3.71673	-1.39031	1.99824	3.38855	137.594	0.741873	15.1319	0.610299	1.1785	3.17209	-1.24696	1.60875	2.85572	131.145	0.724278	16.6012	0.625287	1.78681	4.15366	-1.34548	1.98244	3.32792	119.894	0.692515
-180.066	403748	403928	1.63015e+11	25535.4	810566	1687.04	15.716	244.997	-198.914	286.685	485.599	1.87946e+06	86.7056	3213.08	70.0373	0.203043	0.340126	-156.66	87.0888	243.749	320940	35.8296	1556.51	26.3685	-0.599391	1.46289	-1.9986	1.99824	3.99684	157.486	0.79369	23.1616	0.611494	0.242044	1.42545	-1.58441	1.60875	3.19317	130.101	0.721391	23.2852	0.597169	1.20414	1.81225	-1.34548	1.98244	3.32792	127.62	0.714478
-180.066	200.2	380.266	1.21107e+06	69.6007	2370.59	51.9452	0.613175	0.974734	-198.914	162.006	360.92	1.2279e+06	70.0828	2256.33	58.0703	-0.420952	0.00923855	-109.2	87.0888	196.289	195099	27.9356	1048.95	20.627	0.27096	1.37749	-1.9986	1.4432	3.4418	136.117	0.73788	18.9585	0.563929	-0.432067	0.886016	-1.58588	1.39007	2.97595	106.592	0.652968	18.3753	0.536498	0.775576	2.37771	-0.288713	1.98244	2.27115	128.064	0.71572
-180.066	200.2	380.266	1.10136e+06	66.3736	2156.37	45.7371	0.626926	1.68008	-136.99	162.006	298.996	738908	54.3657	1654.98	41.2317	0.2564	0.511228	-109.2	87.0888	196.289	197906	28.1358	988.033	21.8703	0.356475	0.990427	-1.9986	1.4432	3.4418	140.498	0.749662	16.2352	0.598419	-0.351907	1.97191	-1.58588	1.39007	2.97595	126.026	0.710002	15.9563	0.636686	1.53153	5.00104	-0.288713	1.59167	1.88039	80.9544	0.56905
-136.92	200.2	337.12	732097	54.1146	2084.41	31.9534	1.58773	3.47845	-136.99	162.006	298.996	605611	49.2183	1498.35	37.3498	0.649101	1.70559	-109.2	87.0888	196.289	327436	36.1904	1095.19	29.2333	0.43692	-0.367342	-1.9986	1.4432	3.4418	106.208	0.651792	17.0549	0.505967	-0.763951	4.26244	-1.58588	1.39007	2.97595	113.537	0.673905	15.9604	0.606385	1.65344	5.99865	-0.288713	1.59167	1.88039	102.444	0.640137
-135.074	286.685	421.759	690077	52.5386	1196.2	31.4163	2.26749	10.9984	-139.834	121.809	261.643	524714	45.8133	1293.02	33.403	-0.157631	1.51498	-99.2425	75.7138	174.956	277161	33.2963	748.834	24.9608	0.169347	0.491701	-1.33974	0.733037	2.07278	102.862	0.641441	10.3958	0.54663	0.121594	1.0031	-1.58588	1.37049	2.95636	117.746	0.686283	10.0724	0.644149	2.77304	12.4973	-0.655811	1.59167	2.24748	92.505	0.608293
-135.074	286.685	421.759	1.12174e+06	66.9846	1780.65	45.2696	1.38554	3.40641	-215.95	286.685	502.635	933694	61.1128	2319.95	37.9954	2.05029	8.87397	-99.2425	87.1937	186.436	372294	38.5898	1026.98	30.7492	0.118478	-0.409901	-1.9986	0.733037	2.73164	163.275	0.808147	12.9081	0.687647	-0.174632	0.985252	-1.9986	1.37049	3.36909	157.006	0.792481	17.1739	0.740885	1.86088	6.77195	-0.696132	1.30644	2.00257	86.6245	0.588641
-135.074	286.685	421.759	1.24763e+06	70.6437	2150.13	51.4988	0.969443	2.13855	-215.95	286.685	502.635	1.2411e+06	70.4584	2979.16	48.2911	1.41979	6.16203	-99.2425	87.1937	186.436	338173	36.779	1059.13	28.5669	0.275416	0.0122602	-1.9986	0.733037	2.73164	167.334	0.818129	15.1573	0.69855	-0.0963581	0.934623	-1.9986	1.37049	3.36909	151.604	0.778726	18.2725	0.719899	1.66207	5.931	-0.696132	1.30644	2.00257	87.6584	0.592143
-135.074	286.685	421.759	1.28214e+06	71.6139	2191.31	54.1291	0.871836	1.87867	-215.95	286.685	502.635	1.25762e+06	70.9259	3062.11	47.5442	1.35067	5.90767	-99.2425	87.1937	186.436	207043	28.778	945.42	21.2192	-0.195119	1.46488	-1.9986	0.733037	2.73164	165.021	0.812454	14.2935	0.678693	-0.11416	0.590571	-1.9986	1.37049	3.36909	148.171	0.769859	18.5725	0.706888	1.55112	5.52365	-0.696132	1.30644	2.00257	96.6955	0.621918
-82.2937	286.685	368.979	1.01853e+06	63.8289	1870.28	48.0723	1.01726	2.70193	-215.95	286.685	502.635	1.16404e+06	68.236	2817.81	46.7527	0.872723	4.89047	-94.6575	87.1937	181.851	248677	31.539	828.608	25.6342	0.148257	-0.139104	-1.9986	0.706075	2.70468	108.084	0.657523	12.6082	0.52337	-1.34976	3.55564	-1.9986	1.37049	3.36909	124.131	0.704645	16.9689	0.641233	1.24948	7.6385	-0.696132	1.30644	2.00257	117.508	0.68559
-123.323	220154	220277	4.84683e+10	13923.8	441651	925.501	15.716	244.997	-194.827	215.136	409.964	813221	57.0341	2033.47	42.582	-0.180019	2.36396	-34.0375	59.4212	93.4587	162025	25.4578	617.059	20.522	0.184133	-0.527796	-1.9986	0.003355	2.00196	126.275	0.710705	9.00122	0.578355	-1.08616	1.34957	-1.76058	0.493063	2.25365	113.5	0.673796	11.1298	0.631185	-0.305575	4.09622	-0.128161	1.1787	1.30686	108.459	0.658663
-123.323	220154	220277	4.84682e+10	13923.8	441601	921.894	15.7161	244.998	-87.5788	215.136	302.715	647434	50.8894	1751.92	40.6595	0.772453	1.66843	-54.2675	59.4212	113.689	178607	26.7288	672.114	21.669	-0.10739	-0.313688	-1.9986	0.128832	2.12744	153.557	0.783728	10.5774	0.616621	-1.14369	1.05112	-1.76058	0.493063	2.25365	126.714	0.711939	13.3989	0.636265	-0.904267	2.68361	-0.128161	1.30198	1.43014	105.646	0.650065
-123.323	220154	220277	4.84687e+10	13923.9	441622	935.608	15.7158	244.993	-87.5788	215.136	302.715	596497	48.8466	1696.34	38.8511	0.732072	1.98162	-54.2675	59.4212	113.689	191504	27.677	706.484	23.3426	-0.167824	-0.586736	-1.9986	0.128832	2.12744	154.01	0.784883	10.4281	0.624235	-1.21065	1.16032	-1.76058	0.493063	2.25365	138.893	0.745366	13.7451	0.673851	-0.608628	2.39588	-0.128161	1.30198	1.43014	80.1294	0.566143
-123.323	220154	220277	4.84689e+10	13923.9	441941	939.326	15.7158	244.992	-164.666	215.136	379.802	767433	55.4052	2161.81	42.3605	0.62315	2.09777	-101.01	143.876	244.886	326198	36.1219	1149.79	25.6905	0.785883	3.78859	-1.9986	0.174887	2.17349	161.87	0.804661	13.442	0.638891	-0.895934	0.540857	-1.76058	0.591334	2.35192	121.69	0.697683	15.7116	0.584337	-0.0171762	-0.0631208	-0.128161	1.64273	1.77089	122.49	0.699973
-80.4212	158.48	238.901	1.04481e+06	64.6472	1566.84	49.7076	0.428908	-0.45264	-175.508	61.53	237.038	867840	58.9182	1886.73	44.6456	-0.624596	0.161201	-183.374	143.876	327.25	1.05193e+06	64.8669	1192.91	44.342	-0.567888	1.05115	-1.9986	0.315553	2.31416	83.6185	0.578337	13.1628	0.408373	-1.84659	4.45114	-1.7521	0.591334	2.34344	74.7773	0.546909	13.6617	0.42857	-0.587558	0.490881	-0.079605	1.64273	1.72233	181.042	0.850982
-83.8863	158.48	242.366	1.05968e+06	65.1056	1406.42	50.2508	0.474349	-0.54356	-175.508	156.783	332.29	1.11633e+06	66.8231	1878.69	49.5412	-0.230771	0.467342	-183.374	143.876	327.25	1.50615e+06	77.6183	1381.9	58.7092	-0.111213	-0.204553	-1.08409	0.940071	2.02416	57.7882	0.480784	13.9649	0.38034	0.299145	0.292547	-1.03846	0.591334	1.6298	57.6252	0.480105	13.4262	0.391101	-0.147619	-1.06089	-0.138287	1.9986	2.13689	257.185	1.01427
-83.8863	813.379	897.265	1.37068e+06	74.0454	3023.1	41.8109	5.56274	55.8292	-175.508	156.783	332.29	1.28635e+06	71.7315	2194.94	54.8423	0.0277738	-0.0405621	-183.374	143.876	327.25	1.85795e+06	86.2079	1669.88	70.9469	0.412407	0.0797059	-1.15046	0.940071	2.09053	63.2776	0.503101	17.9773	0.384397	-0.0170708	-0.343014	-1.03846	0.591334	1.6298	39.0507	0.395225	15.4419	0.311048	-0.629818	-0.316946	-0.632204	1.9986	2.63081	290.706	1.07834
-110.985	813.379	924.364	1.09898e+06	66.3019	3025.75	34.3617	7.31522	89.6446	-175.508	156.783	332.29	1.34497e+06	73.3478	2214.84	56.2092	0.165788	-0.0860929	-187.303	95.5325	282.835	2.22138e+06	94.263	1575.67	80.9417	0.271291	-0.815727	-1.15046	1.89478	3.04524	93.0173	0.609975	20.6652	0.434143	0.512526	0.484075	-1.30296	0.649955	1.95291	49.5976	0.44541	18.7024	0.355224	-0.503141	-0.497287	-0.632204	1.9986	2.63081	296.993	1.08994
-113.435	813.379	926.814	1.44811e+06	76.108	2891.93	47.0399	6.14085	69.5795	-141.89	156.783	298.673	1.17541e+06	68.5686	2051.43	52.4565	0.267235	-0.332652	-187.303	95.5325	282.835	2.11975e+06	92.0815	1613.75	77.3236	0.130643	-0.905396	-1.15046	1.89478	3.04524	99.7854	0.631776	20.38	0.476391	0.0615137	0.33681	-1.30296	0.689605	1.99256	53.8914	0.46429	17.9412	0.378917	-0.489798	-0.560889	-0.632204	1.9986	2.63081	307.828	1.10965
-113.435	813.379	926.814	1.80018e+06	84.8571	2690.32	60.0613	6.16794	67.1725	-141.89	125.046	266.936	1.37828e+06	74.2504	1678.74	60.366	-0.041709	-1.02277	-222.031	95.5325	317.564	3.61605e+06	120.267	1364.24	100.913	0.178644	-1.22451	-1.15046	1.89478	3.04524	96.3139	0.62069	16.1213	0.479519	-0.0186939	1.36852	-1.30296	0.689605	1.99256	40.6261	0.403119	14.5067	0.329632	-0.599671	0.0472104	-0.632204	1.9986	2.63081	288.451	1.07415
-113.435	50.0237	163.459	1.10594e+06	66.5112	871.553	56.1235	0.343905	-1.28816	-141.89	176.592	318.482	2.62044e+06	102.38	1208.18	86.8851	-0.451606	-0.932744	-222.031	95.5325	317.564	4.49582e+06	134.102	1052.19	119.562	0.671149	-0.975744	-1.11959	1.89478	3.01438	91.5418	0.605118	11.9271	0.476511	0.353007	2.28898	-1.30296	0.689605	1.99256	59.2525	0.486837	11.2341	0.416018	-0.0693921	-1.12335	-0.077287	1.9986	2.07589	266.176	1.03184
-113.435	55.58	169.015	991816	62.9862	581.551	53.6054	0.237551	-1.32079	-51.6688	176.592	228.261	2.63387e+06	102.642	1059.11	85.9867	-0.310749	-1.2732	-222.031	56.805	278.836	4.54757e+06	134.871	923.685	122.412	0.808688	0.0818348	-0.922869	1.09983	2.0227	53.4078	0.462203	8.35889	0.412669	-0.544008	-0.650983	-0.862784	0.689605	1.55239	65.1274	0.510402	6.97254	0.45385	0.485215	-1.15601	-0.077287	1.53586	1.61314	227.118	0.953138
-111.195	351.082	462.277	754631	54.9411	1270.5	41.212	1.20597	8.90073	-51.6688	176.592	228.261	2.41822e+06	98.3508	946.164	77.5382	-0.00873979	-1.49537	-222.031	60.6813	282.713	3.91422e+06	125.127	830.751	107.65	0.408274	-0.929515	-0.922869	0.845521	1.76839	52.359	0.457642	8.67786	0.416721	0.149644	-1.3628	-0.960384	0.489037	1.44942	65.1084	0.510327	8.51115	0.451254	0.841143	0.0739271	0.249856	1.33785	1.088	197.131	0.887988
-134.505	351.082	485.588	813604	57.0475	2366.29	38.1279	2.25473	8.35719	-286.685	219.398	506.083	2.73163e+06	104.53	2264.25	81.6488	-0.416091	-0.0395096	-154.814	64.5312	219.345	2.07174e+06	91.0327	1184.91	74.4127	-0.0545867	-1.45418	-1.9986	0.806908	2.80551	104.143	0.645424	15.1919	0.521409	-0.456614	0.567073	-1.97609	0.340685	2.31678	113.431	0.673589	16.0471	0.58675	-0.724438	2.57476	-0.962702	1.15882	2.12152	135.928	0.737368
-134.505	351.082	485.588	923670	60.7839	2673.02	41.1519	1.8054	5.78378	-286.685	219.398	506.083	2.18135e+06	93.4098	2683.21	67.7266	-0.361952	1.02556	-154.254	64.5312	218.785	835918	57.8245	1346.79	44.8289	-0.830524	0.0642877	-1.9986	0.806908	2.80551	116.941	0.683933	18.599	0.563711	-1.02367	2.17577	-1.97609	0.340685	2.31678	137.224	0.740875	19.8071	0.626636	-0.939993	1.7741	-0.962702	1.26654	2.22924	149.34	0.77289
-134.505	351.082	485.588	943592	61.4359	2697.61	43.0752	2.00334	5.95068	-286.685	219.398	506.083	1.82647e+06	85.4743	2508.77	57.8607	-0.645574	1.99123	-94.7012	64.5312	159.232	276019	33.2276	1136.46	27.3436	-0.0126217	-0.56346	-1.9986	0.806908	2.80551	120.861	0.6953	17.4785	0.582501	-0.948656	2.2808	-1.97609	0.340685	2.31678	124.425	0.705479	18.9339	0.572615	-1.13627	1.72951	-0.962702	1.26654	2.22924	155.601	0.788927
-134.505	229.075	363.58	788780	56.1705	1874.21	39.4363	1.73477	3.95086	-286.685	219.398	506.083	1.81223e+06	85.1406	2322.67	56.7072	-0.583347	2.08475	-94.7012	64.5312	159.232	220771	29.7167	998.97	21.905	-0.0194442	0.289626	-1.9986	0.806908	2.80551	127.347	0.713713	15.0033	0.605631	-0.898076	2.27681	-1.97609	0.259494	2.23559	131.899	0.726358	15.5653	0.619874	-1.38671	2.75891	-0.962702	1.26654	2.22924	142.326	0.754522
-54.9675	206.413	261.38	364826	38.2008	806.531	26.6896	1.77058	6.18015	-286.685	48.615	335.3	1.02214e+06	63.9417	1119.54	36.6556	-2.41407	6.82745	-48.9212	55.0988	104.02	113336	21.2919	515.357	15.9444	0.445419	0.612017	-1.9986	0.21899	2.21759	73.7535	0.543152	8.89148	0.480856	-1.40369	7.56294	-1.96115	-0.067283	1.89387	104.658	0.647017	8.34578	0.57944	-2.36032	8.24301	0.475922	1.26654	0.790621	165.801	0.814374
-54.9675	61.39	116.357	129736	22.7803	446.136	17.7278	0.29799	0.514026	-27.055	48.615	75.67	82135.4	18.1257	633.99	13.7747	0.456058	-0.307824	-48.9212	14.0787	63	86501.4	18.6012	371.726	14.2856	-0.439127	-0.696514	-0.807884	0.145119	0.953003	58.944	0.485568	5.04128	0.46072	0.194396	0.206651	-0.890417	-0.067283	0.823134	63.9137	0.505623	4.72372	0.481786	0.0999632	0.577034	0.520147	1.18444	0.66429	153.017	0.782348
-25.1038	37.0388	62.1425	50959.5	14.2772	316.89	11.3459	0.814792	0.353469	-41.545	48.615	90.16	88634.7	18.8292	597.336	15.0755	0.172735	-0.264024	-31.2375	68.3725	99.61	100344	20.0343	433.265	14.9137	1.00606	1.92922	-0.807884	-0.134322	0.673562	55.9267	0.472977	4.56481	0.449115	-0.186594	-0.523305	-0.890417	-0.304146	0.586271	80.0105	0.565723	4.50674	0.549332	-0.403103	-0.45604	0.571265	1.11337	0.542107	151.461	0.77836
-25.1038	37.0388	62.1425	44984.5	13.4141	269.561	10.2768	1.06188	1.00222	-41.545	48.615	90.16	98439.5	19.8433	543.471	16.7882	0.341804	-0.58196	-31.2375	68.3725	99.61	157135	25.0707	441.079	20.3094	0.494655	-0.290027	-0.807884	-0.134322	0.673562	50.7473	0.450543	4.10146	0.437445	0.0258167	1.16197	-0.890417	-0.304146	0.586271	76.7026	0.553905	4.16392	0.536649	-0.635527	-0.424879	0.571265	1.11337	0.542107	160.751	0.801875
-47.9325	10.0013	57.9337	58648.5	15.3165	239.514	11.3622	-1.18361	1.53111	-41.545	27.23	68.775	80109	17.9007	419.361	15.7363	0.345859	-0.882115	-31.2375	68.3725	99.61	154581	24.8662	427.446	20.1817	0.131135	0.155065	-0.613233	-0.134322	0.478911	48.5191	0.440541	3.38172	0.430469	0.961127	1.17313	-0.890417	-0.304146	0.586271	73.523	0.542303	3.44211	0.52495	-0.862582	-0.224978	0.571265	1.04847	0.477203	157.371	0.793401
-47.9325	121.634	169.566	381424	39.0602	444.071	24.8427	2.03981	3.27352	-41.545	93.6513	135.196	159177	25.233	629.283	21.3565	1.1227	1.50659	-90.5888	68.3725	158.961	283168	33.6552	483.131	25.4862	-1.48261	2.37845	-0.684725	-0.101992	0.582733	45.2825	0.425594	3.9775	0.41255	0.940648	1.22741	-0.85339	-0.400831	0.452559	89.421	0.598067	3.5441	0.5841	-0.434588	-1.24483	0.152622	0.928054	0.775432	137.484	0.741576
-113.418	121.634	235.051	729153	54.0057	693.613	40.5855	0.957723	0.828223	-43.0762	122.622	165.699	363765	38.1453	822.833	28.7975	1.16523	0.633195	-90.5888	66.5175	157.106	275043	33.1688	463.295	24.4344	-1.44741	1.74397	-1.22897	-0.101992	1.12697	80.5289	0.567552	4.89318	0.515586	-1.44425	1.68485	-1.02413	-0.288042	0.736087	94.1285	0.613607	4.09603	0.591531	-0.526291	-0.731163	-0.115168	0.905789	1.02096	109.251	0.661062
[truncated: 1,509 more rows]
[truncated: 7 more columns]
